# Supplementary material for: A savanna response to precipitation intensity
Source: PLoS One. 2017 Apr 7;12(4):e0175402. doi: 10.1371/journal.pone.0175402 (PMC5384789; doi:10.1371/journal.pone.0175402)
Supplement: S2 File — (XLSX) [file pone.0175402.s006.xlsx]

## Sheet: Sheet1
depth	Bulk density	porosity
10	0.8	0.698113
20	0.9	0.660377
30	1	0.622642
40	1.1	0.584906
75	1.2	0.54717
100	1.3	0.509434
