# Supplementary material for: A savanna response to precipitation intensity
Source: PLoS One. 2017 Apr 7;12(4):e0175402. doi: 10.1371/journal.pone.0175402 (PMC5384789; doi:10.1371/journal.pone.0175402)
Supplement: S3 File — (XLSX) [file pone.0175402.s007.xlsx]

## Sheet: STATIONS
CODE	STATION NAME	LAT	LONG	CONTACT	EMAIL
BDL	Berg-en-Dal	-25.42	31.4512	Kenneth Mhlongo	kennethmh@sanparks.org
BOE	Bushman Trails	-25.41	31.3604	Oris Mgwenya	orism@sanparks.org
KRO	Crocodile Bridge	-25.3584	31.8924	Neels van Wyk	neelsvw@sanparks.org
GIR	Giriyondo	-23.6501	31.6913	Themba Mnisi	tiyiselap@sanparks.org
HOU	Houtboschrand	-24.1049	31.6673	Rendani Nethengwe	rendanin@sanparks.org
JOC	Jock Safari Lodge	-25.2098	31.5628	Jan Kriel	jankriel@webmail.co.za
KFI	Kingfisherspruit	-24.4629	31.4415	Richard Sowry	richards@sanparks.org
LET	Letaba	-23.851	31.5767	Kirsty Redman	kirstyr@sanparks.org
OSA	Lower Sabie	-25.1211	31.9173	Derick Mashale	derickm@sanparks.org
MAH	Mahlangeni	-23.6478	31.1474	Karien Keet	karienk@sanparks.org
MAK	Makhadzi	-23.6913	31.6206	Themba Mnisi	tiyiselap@sanparks.org
MCP	Makuleke Concession	????	????	Makuleke and Wilderness Safaris	info@safariadventure.co.za
MAL	Malelane	-25.4723	31.5089	Don English	done@sanparks.org
BYA	Mbyamiti	-25.3212	31.699	Sonika Smith	sonikasm@sanparks.org
MOO	Mooiplaas	-23.5193	31.4037	Johann Oelofse	johanno@sanparks.org
NAP	Napi Trails	-25.1617	31.4379	Johan Enslin	johane@sanparks.org
NHL	Nhlanguleni	-24.7096	31.6556	Ramontsho Ramfolo	ramontshor@sanparks.org
NKU	Nkuhlu	-24.9995	31.7665	Albert Smith	alberts@sanparks.org
NWA	Nwanetsi	-24.4715	31.9767	Thomas Ramabulana	thomasr@sanparks.org
NYA	Nyalaland Trails	-22.5129	31.0856	Robert Bryden	robertb@sanparks.org
OLI	Olifants	-24.0056	31.7402	Evans Mkansi	evansm@sanparks.org
PAP	Pafuri (Border Post)	-22.4492	31.3155	Christine Maree	christinemaree@telkomsa.net
PHA	Phabeni	-25.0214	31.2427	Richard Nkuna	richardn@sanparks.org
PHA	Phalaborwa	-23.94	31.18	Rodney Landela	nkhensanil@sanparks.org
PRE	Pretoriuskop	-25.1722	31.2693	Dalton Mabasa	doaltonm@sanparks.org
PUN	Punda Maria	-22.6955	31.0161	Thomas Mbokota	thomasm@sanparks.org
SAT	Satara	-24.3977	31.7778	Phindile Makhuvele	phindilem@sanparks.org
SHA	Shangoni	-23.1675	30.9426	Marius Renke	mariusr@sanparks.org
SHM	Shimuwini	-23.71	31.31	Sharon Mdlovu	sharonm@sanparks.org
SHI	Shingwedzi	31.4324	31.4324	Agnes Mukondeleli	agnesm@sanparks.org
SKZ	Skukuza	-24.9954	31.5929	Walter Mbhekwa Kubheka	wkubheka@csir.co.za
STO	Stolznek	-25.3214	31.3926	Rob Thomson	robt@sanparks.org
TAL	Talamati	-24.5574	31.5551	Willy Mkhumbi (c/o Patson Makhubele)	patsonm@sanparks.org
TIM	Timbavati	-24.2604	31.6415	Richard Sowry	richards@sanparks.org
TSH	Tshokwane	-24.7882	31.8559	Steven Whitfield	stevenw@sanparks.org
VLA	Vlakteplaas	-22.868	31.2273	Stephen Midzi	stephenm@sanparks.org
WOL	Wolhuter Trails	-25.372	31.3929	Johan Enslin	johane@sanparks.org
WOO	Woodlands	-23.2197	31.212	Tinyiko Chauke	tinyikoc@sanparks.org

## Sheet: SUMMARY
RAINFALL SUMMARY FOR ALL CAMPS SUBMITTING RAINFALL 2011-2012
	2012						2011
Sum of mm	Month
Station	1	2	3	4	5	6	7	8	9	10	11	12	(blank)	Grand Total
Berg-en-Dal	301.2	68.1	33.3				0.3	3.5		44	68.9	6.2		525.5
Boesman Trails	157.4	53.9	34.8	33.6			6.8	3.6	1	70.2	93	93		547.3
Byamiti
Crocodile Bridge	187.95	53.9	78.98				4.29	3.04	6.6	3.81	22.86	152.4		513.83
Giriyondo	96						4.8	10.8	0.7	6.5	106.1	51.5		276.4
Houtboschrand	318.3	44	51.7	7.3				13.7	1.3	29	51.9	68.4		585.6
Kingfisherspruit	324	11.4	43.1	17.3			1.6	16.2	2.9	70.4	83.2	66.5		636.6
Letaba	357.75	48.7	46.3	0.3			3.3	10.8	1.4	54.2	43.2	24		589.95
Lower Sabie	254.5	27	81.3	8.5			6.8	0.8	29.2	40.5	34.5	172.5		655.6
Mahlangeni	115.6	89.5	29				4.5	2.9		24.8	74.8	31.9		373
Malelane	227	91.7		47.2			5.9	2.1			56.9	133.8		564.6
Mkhadzi							1.5	10		21	73.5	41		147
Mooiplaas	185.2	47.8	31.5				2.3	28.5			121.5	52.3		469.1
Nhlanguleni
Nwanetsi	209	29.2	37.8	9.7			3			29.8	34.7	34.2		387.4
Nyalaland	101	158	29							9.7	75			372.7
Olifants	377.5	30.5	39.7	10.5			2	12.4	3.2	76.7	44.8	53		650.3
Olifants Trails		57	34.2	4.2						34.2	73.6			203.2
Pafuri
Pafuri Wenela	55.5	83	11				0.9	0		40.1	25.4	27.2		243.1
Phalaborwa	190.8	3.5	61	7			0.5	9	0.5	103.9	40.4	48.1		464.7
Pretoriuskop	280.4	33.8	38	14.4			1	6.7	3.3	96.2	40.1	185.5		699.4
Punda Maria	45.9													45.9
Satara	211.5	27	12	1.5				22	6.8	27	52.5	67.9		428.2
Shangoni	69.4	12.1					6.5	1		20.5	69.4	55.5		234.4
Shingwedzi	52.8	75	24.5				11.1			103.3	68.5	25.1		360.3
Skukuza	303.32	17.2							4	59.4	102	102		587.92
Stolznek	369.8	41.5	35.5	17.9			3.6	2.4	2	59.5	31.8	105.5		669.5
Talamati	18	13.6	53.9	14				7	2.5	14.4		55.5		178.9
Tshokwane	424.5	60.5	62	7.8			5.3			28.7		115.5		704.3
Vlakteplaas	51	75.5	18.6	1.9			11.4			16.5	68	86		328.9
Wolhuter Trails		42.5		26			4.4	2.6	8.1	53	37.6			174.2
Woodlands	63	51.5	0				2.5			29.9	71	71.6		289.5
(blank)
Grand Total	5348.32	1347.4	887.18	229.1			94.29	169.04	73.5	1167.21	1665.16	1926.1		12907.3

## Sheet: Averages and rank
Date	control ppt	treated ppt	control (2mm removed)	treated (2 mm removed)
2008-10-05	0.4	0.2	.	.
2008-10-06	0.2	0.1	.	.
2008-10-09	1.2	0.6	.	.
2008-10-18	1	0.5	.	.
2008-10-24	1.8	0.9	.	.
2008-10-25	0.2	0.1	.	.
2008-11-03	4.6	2.3	4.6	2.3
2008-11-07	3.9	11.95	3.9	11.95
2008-11-08	5.4	2.7	5.4	2.7
2008-11-09	1.1	0.55	.	.
2008-11-11	2.5	1.25	2.5	.
2008-11-12	4.2	2.1	4.2	2.1
2008-11-13	0.9	0.45	.	.
2008-11-14	0.6	0.3	.	.
2008-11-17	5.7	12.85	5.7	12.85
2008-11-18	5.9	2.95	5.9	2.95
2008-11-19	0.4	0.2	.	.
2008-12-03	6	3	6	3
2008-12-04	19	19.5	19	19.5
2008-12-05	5.5	12.75	5.5	12.75
2008-12-07	5.7	2.85	5.7	2.85
2008-12-17	4	2	4	.
2008-12-23	4	2	4	.
2008-12-25	10.9	15.45	10.9	15.45
2008-12-27	29	24.5	29	24.5
2008-12-28	17	18.5	17	18.5
2009-01-09	12.2	16.1	12.2	16.1
2009-01-12	9	4.5	9	4.5
2009-01-13	6.5	3.25	6.5	3.25
2009-01-14	17.8	18.9	17.8	18.9
2009-01-15	0.1	0.05	.	.
2009-01-18	1.5	0.75	.	.
2009-01-19	1	0.5	.	.
2009-01-23	48	54	48	54
2009-01-29	40	40	40	40
2009-01-31	24	22	24	22
2009-02-02	22	21	22	21
2009-02-03	2	1	.	.
2009-02-11	4.7	2.35	4.7	2.35
2009-02-15	60	70	60	70
2009-02-21	8	4	8	4
2009-02-22	8.2	4.1	8.2	4.1
2009-02-23	4.7	12.35	4.7	12.35
2009-02-25	2.7	1.35	2.7	.
2009-03-01	14	7	14	7
2009-03-08	1	0.5	.	.
2009-03-09	1.5	10.75	.	10.75
2009-03-15	2.9	1.45	2.9	.
2009-03-29	8	4	8	4
2009-03-31	3.5	1.75	3.5	.
2009-04-12	4.5	2.25	4.5	2.25
2009-05-07	16	18	16	18
2009-05-08	4.5	2.25	4.5	2.25
2009-06-10	4	12	4	12
Average	8.76667	8.82778	12.0658	13.9455
Total			458.5
			.	.
2009-10-04	0.5	0.25	.	.
2009-10-29	3.5	1.75	3.5	.
2009-11-13	18	19	18	19
2009-11-14	1	0.5	.	.
2009-11-15	3.5	1.75	3.5	.
2009-11-19	35	37.5	35	37.5
2009-11-20	46	43	46	43
2009-11-22	22	21	22	21
2009-11-26	53	56.5	53	56.5
2009-11-30	28	24	28	24
2009-12-12	29	34.5	29	34.5
2009-12-20	85	82.5	85	82.5
2010-01-04	18	19	18	19
2010-01-05	3	1.5	3	.
2010-01-26	26	23	26	23
2010-01-28	8	14	8	14
2010-02-17	11	5.5	11	5.5
2010-02-22	20	20	20	20
2010-03-17	55	57.5	55	57.5
2010-03-20	2	1	.	.
2010-04-02	16	18	16	18
2010-04-04	10	5	10	5
2010-04-05	10	15	10	15
2010-04-06	27	23.5	27	23.5
2010-04-07	7	13.5	7	13.5
2010-04-19	25	22.5	25	22.5
2010-04-20	65	62.5	65	62.5
2010-05-15	30	35	30	35
2010-05-20	2	1	.	.
Average	22.7414	22.75	26.16	29.6364
			654
			.	.
2010-11-03	5	2.5	5	2.5
2010-11-04	9	4.5	9	4.5
2010-11-05	21	20.5	21	20.5
2010-11-16	18	19	18	19
2010-11-17	2.5	1.25	2.5	.
2010-11-29	70	75	70	75
2010-12-03	22	21	22	21
2010-12-04	5	2.5	5	2.5
2010-12-05	4	2	4	.
2010-12-06	9	14.5	9	14.5
2010-12-11	34	37	34	37
2010-12-13	24	22	24	22
2010-12-25	55	57.5	55	57.5
2010-12-31	5.2	2.6	5.2	2.6
2011-01-01	5.2	2.6	5.2	2.6
2011-01-03	17	18.5	17	18.5
2011-01-05	15	17.5	15	17.5
2011-01-06	5.5	2.75	5.5	2.75
2011-01-08	55	57.5	55	57.5
2011-01-12	1	0.5	.	.
2011-01-15	3.5	1.75	3.5	.
2011-01-17	2	1	.	.
2011-01-19	5.5	2.75	5.5	2.75
2011-01-22	10	15	10	15
2011-03-13	3	1.5	3	.
2011-03-22	33	36.5	33	36.5
2011-03-27	3	1.5	3	.
2011-03-29	2	1	.	.
2011-04-03	1.8	0.9	.	.
2011-04-04	8.4	4.2	8.4	4.2
2011-04-05	0.2	0.1	.	.
2011-04-15	1.5	0.75	.	.
2011-04-17	1.7	10.85	.	10.85
2011-04-21	0.8	0.4	.	.
2011-04-22	0.1	0.05	.	.
2011-04-23	0.3	0.15	.	.
2011-05-07	10	5	10	5
2011-06-07	15	17.5	15	17.5
Average	12.7421	12.6868	16.8857	19.5521
			472.8
			.	.
2011-10-03	9	4.5	9	4.5
2011-10-05	0.7	0.35	.	.
2011-10-14	2	1	.	.
2011-10-16	0.1	0.05	.	.
2011-10-18	2.3	11.15	2.3	11.15
2011-10-19	3	1.5	3	.
2011-10-25	3.3	1.65	3.3	.
2011-10-26	3	1.5	3	.
2011-10-27	3.6	1.8	3.6	.
2011-11-01	5	2.5	5	2.5
2011-11-18	5.2	12.6	5.2	12.6
2011-11-19	0.3	0.15	.	.
2011-11-21	26	23	26	23
2011-11-24	16	18	16	18
2011-12-02	10	5	10	5
2011-12-15	40	30	40	30
2011-12-16		10	.	10
2011-12-23	2	1	.	.
2011-12-24	5	12.5	5	12.5
2011-12-25	1	0.5	.	.
2011-12-30	9.9	4.95	9.9	4.95
2012-01-09	10	15	10	15
2012-01-13	7	3.5	7	3.5
2012-01-16	45	32.5	45	32.5
2012-01-17	87.5	53.75	87.5	53.75
2012-01-18	60	40	60	40
2012-01-19	2	11	.	11
2012-01-20
2012-01-21
2012-01-22
2012-01-23
2012-01-24
2012-01-25
2012-02-04	20	20	20	20
2012-02-05	2	1	.	.
2012-02-11	5	2.5	5	2.5
2012-03-13	2.5	1.25	2.5	.
2012-03-30	9.5	14.75	9.5	14.75
2012-04-23	1.5	0.75	.	.
Average	12.4812	10.2939	16.8609	16.36
			387.8
			.	.
2012-10-12	34.4	27.2	34.4	27.2
2012-10-13		10	.	10
2012-10-14	15.7	7.85	15.7	7.85
2012-10-16	6	13	6	13
2012-10-19	32	26	32	26
2012-10-21	0.8	0.4	.	.
2012-10-23	2.8	1.4	2.8	.
2012-10-30	25.3	22.65	25.3	22.65
2012-10-31		10	.	10
2012-11-06	3	1.5	3	.
2012-11-07	1.9	0.95	.	.
2012-11-08	13.9	16.95	13.9	16.95
2012-11-21	18.2	19.1	18.2	19.1
2012-11-23	4.8	2.4	4.8	2.4
2012-12-07	37.1	28.55	37.1	28.55
2012-12-08		10	.	10
2012-12-10	9.7	4.85	9.7	4.85
2012-12-11	11.1	15.55	11.1	15.55
2012-12-16	15.2	7.6	15.2	7.6
2012-12-26	1	0.5	.	.
2012-12-31	26	23	26	23
2013-01-01		10	.	10
2013-01-04	1.6	0.8	.	.
2013-01-10	2.8	1.4	2.8	.
2013-01-11	16.8	18.4	16.8	18.4
2013-01-13	15	17.5	15	17.5
2013-01-14	19.8	19.9	19.8	19.9
2013-01-15	15	7.5	15	7.5
2013-01-16	15	17.5	15	17.5
2013-01-17	12	16	12	16
2013-01-18	93	56.5	93	56.5
2013-01-19	85	52.5	85	52.5
2013-01-20	83	51.5	83	51.5
2013-01-21			.
2013-01-22			.
2013-01-23			.
2013-01-24			.
2013-01-25			.
2013-01-26			.
2013-01-27			.
2013-01-28			.
2013-01-29			.
2013-01-30	0.5	10.25	.	10.25
2013-02-07	15.8	17.9	15.8	17.9
2013-02-12	13	6.5	13	6.5
2013-02-20	9	14.5	9	14.5
2013-03-07	30	25	30	25
2013-04-03	45	32.5	45	32.5
2013-04-04		10	.	10
2013-04-20	30.5	25.25	30.5	25.25
2013-04-21		10	.	10
Average	21.1583	15.9726	24.3839	18.9686
			755.9
