# Supplementary material for: A savanna response to precipitation intensity
Source: PLoS One. 2017 Apr 7;12(4):e0175402. doi: 10.1371/journal.pone.0175402 (PMC5384789; doi:10.1371/journal.pone.0175402)
Supplement: S4 File — (XLSX) [file pone.0175402.s008.xlsx]

## Sheet: Sheet1
plot	treatment	treenum	dec_1_07	jan_12_09	jan_28_09	feb_26_09	mar_17_09	apr_1_09	apr_24_09	jun_19_09	oct_26_09	nov_02_09	nov_17_09	dec_22_09	jan_14_10	feb_2_10	mar_5_10	apr_14_10	oct_20_10	dec_3_10	dec_20_10	mar_8_11	apr_19_11	dec_8_11	mar_10_12	oct_31_12	dec_3_12	jan_24_13	mar_8_13	apr_26_13	may_27_13	jun_11_13
1	treated	1	4.3	0.4	1.4	3.6	2.4	1.2	0.1	0.2	1.1	0.7	1.5			2.7	1.6	4.8	3.5	1	5.3	9.2	2.7	2.5	0.194268	3.7	3.5	2.2	1.6	1	0	0
1	treated	2	4.2	2.9	2.4	3.8	1.1	1.9	0	-2.7	2.1	0.7	0.8			3.7	1.7	3.6	3.9	3.7	22.5	24.6	5.1	19.4	0.780255	1.4	3.9	1.2	-0.3	0.5	0.7	-0.4
1	treated	3																						0.5		0.3		4.2			1.5	-1
3	treated	9	4	4.1	1.5	3.8	0.8	0.8	-0.5	0.8	1.5	0.3	0.2	6.2	6.8	3.8	1.3	3.6	3.5	3.1	15	18.7	3.5	-1.4	0.652866	6.1	3.5	5.4	3.2	0.8	1.1	-0.8
3	treated	10													5.6	4.8	1.3		2.5	2		13.5		2.1	0.0859873	1.1		0	-1	1.1	1.4	-0.4
3	treated	11	3.4	1.8	1.6	4.7	0.3	1.1	-1.4	-2	1.6	0.1	0	5	2	1.3	0.7	3.8	3.1	3.4	14	16.4	3.5	5.8	0.378981	2.8		7.7	3.7	3.3	-1.9	1.1
3	treated	12	3.7	-0.6	0.3	0	0.7	-0.7	-1	-1.1	1.2	0.2	0	3.1	-0.1			1.4	1.6	0.5	4.4	2.4	0.4	0.1		0.3	1.6	-0.2	0	1	2.6	-1.9
3	treated	13	3.8	0.7	0.7	0.8	-0.5	1.2	-1.3	-0.1	1.3	0.2	0	3.3			0.8	2.5	2.5	1.4	4	3.4	1.2	0.1	0.0477707	0.3		0.8	1	6	0.7	-0.3
5	treated	19																					1.1	7.5	0.302548	2.4		4.3	6.5	0.9	0	0
5	treated	20																					1.8	2.7	0.16242	1.4				0.1	0	0
5	treated	21	4.1	0.3	7.1	12.6	2.4	-1.3	-0.6	1.3	1.6	0.4	0	7.3	9.2	3	2	4.5	0.5	5.4	20.5	25.4	0.3	5.4	0.283439	1.3	0.5	15.2	11	-0.3	1.5	0.2
5	treated	22																					1.1	2.3	0.133758	0.4		-0.4	0	4.5	-1.1	0.4
5	treated	24	3.7	0	-0.1	5.8	0.8	1.3	-1	-0.3	4.7	0.7	0	3.7	2.9	2.4	1.1	1.3	1.1	6.4	15	19.3	2.5	13.6	0.617834	7.6	1.1	9.9	5.9	1.6	0	0.2
5	treated	25	2.3	1	-1.2	1.2	1.11	-0.11	0.3	0	1.7	0	0	3.9	4	3.5	0.9	3.5	2.6	2.6	5	16.1	2.4	13.8	0.627389	0.1		-0.1			0	0.1
7	treated	31	4.5	1.7	0.6	3.7	1.7	0.4	1	-1	1.2	0.5	0	4	4.1	0.9	1	1.5	3.2	1.9	19.3	20.1	1.4	4.7	0.248408	2.3	3.2	3.3	5.5	0.5	-0.1	0
7	treated	32	5.7	2.8	1.2	3.6	-0.1	1.8	-1.4	0.6	1.1	0.9	0	3.8	1	0.9	0	1.4	3.2	0.2	15	11.9	1.4	1.9	0.143312	0.4	3.2	3.1	2	-0.2	0.3	-0.1
7	treated	33	5	2.1	0.1	0.6	-0.7	0.2	0.3	0.3	3.2	1.1	0	4.01	2.49	0	-0.7	2.7	1.9	2.3	5.3	14.4	1.3	1.4	0.146497	1.4	1.9	1.1	0.6	0.3	0	0.3
7	treated	34	4.9	1	1.7	11.8	3.4	-0.3	-2	0.1	1.2	0.7	0	5.4	5.1	1.3	0.1	2.1	2.7	3.4	15.5	16.1	1.1	4.4	0.242038	2.1	2.7	5.3	8.1	0.6	-0.6	0.2
7	treated	35	4.9	3.8	1.7	13.1	2.9	0	0	0	3.8	1.4	0	3.73	0.57	0.2	-0.4	2.6	2.7	-0.6	6.3	10.1	3.7	4.9
9	treated	43	4.1	4.3			0.8	2.2	-1.2	-1.3	1.9	0.2	0	1.3	1	1.9	1.5	1.9	1.6	2.9	5.5				0.0477707	2.1		17.6	5.3	0.6	1.1	0.1
11	treated	51	3.9	0.9	0.5	3	0.4	-1.1			2.5	0.4	0.4	3.7	1.9	-0.2	0.9	4.1	3.2	0.3	2.4	5.1	1.1	2.3	0.178344	1.1	3.2	0	2.4	0	-0.3	0.9
11	treated	52	4.2	0.3	2.6	7.3	0.8	1.2	-0.8	0.2	7.1			2.9	10.1	-1.8	2.7	2.5	3.5	0.2	15	14.7	0.5	5.8	0.33121	4.1	3.5	8	7.4	0.7	0.1	0.4
11	treated	53	4.1	1.1	1.1	3.6	0.6	0	0	-0.4	2.1	0.6	0.9	4.2	4.9	-0.9	1.4	3.5	0.5	2.9	15	9.7	3.2	4.9	0.299363	3.1	0.5	2	3.4	-0.1	0.7	0
11	treated	54	5	0	1.3	4.1	0.5	0.8	-0.3	-0.7	1.6	2.2	0.5	2.4	6.2	-1.9	2.4	2.5	1.6	0.8	13	7.8	1.3	4.4	0.226115	1.4	1.6	2.2	2.5	1	0	-0.6
11	treated	55	4.1	0.1	3.4	-0.9	1.1	-0.1	-0.1												6.5			0.3	0.044586
2	control	5	4.1	3.4	3.7	9.3	3.1	0.8	-0.9	0.8	2.5	0.7	2.7	4.75	5.95	0	1.3	3.5	3.5	-1	3.4	7.6	0.7	13.5	0.117834	2.7		1.9	-0.1	0.6	0.4	-1
2	control	6	4	0	0.2	5.3	2.4	0.4	4.3	-3.9	1.4	0.1	0	4.4	4			2.2	1.5	2.2	4.4	13.2	3.5	21.1	0.519108	4.1	3.5	6.4	11.6	-2.6	0.9	-0.9
2	control	7	4.1	2.7	8.3	11.3	0.4	-0.1	-0.2	-0.1	3.12	0.8	0.4	10.96	11.04	1.9	1.1	5.1	2.6	5.6	14	26.4	2.2	-1.9	0.707006	1.3	1.5	6.8	10.4	1.8	0.2	0.8
2	control	8	4.5	1.6	4.9	6.4	1.2	-0.5	-5.6	3.2	2.6	0.6	1.7	3.8	0.4	1	-0.7	1.5	1.6	3.5	3.4	8.5	0.5	16		2.7	2.6	2.8	6.7	2.9	0.3	-0.3
4	control	14	3.8	6.1	5.5	8	2.7	0.6	-0.2	-1	2.09	0.9	0	6.24	8.06	3.6	1.4	5.3	3.1	5.3	24	26.6					1.6
4	control	15	4.2	2.2	3.1	3.9	1.3	-0.2	-0.1	1.1	1.01	1.5	0	4	4.6	0.4	0.3	1.7	1.2	0.4	3	4.1	0.5	-0.3		0.1		0	1	1	0	0.8
4	control	16	6	-0.7	1.9	4.7	2.4	-0.3	-0.3	-1.6	3.08	0.1	0	2.6	3.6	1.6	0.4	1.6	0.5	0.7	1.5	4.8	0.2	0.1		0	1.2	0.1	0	1	-0.7	0.4
4	control	17	6.1	0	-0.1	0.1	0.1	-0.2	-0.5	0.5	1.05	0.2	0	5.4	2.3	0.4	0.1	1.3	1.4	1	5	4.1	0.3	-0.2		0.5	0.5	-0.1	-0.3	1.1	0.1	0.5
4	control	18																					0.3	-0.2	0.0350318	0.3	1.4	0.2	0.6	2.4	-0.4	1.4
6	control	26	4.3	1.7	3.7	7.4	1.5	0.4	-0.6	-3.3	1.4	0.2	0	4.3	3.4	0.6	1	1.4	2.5	1.1	5.5	10.5	1.4	8.7	0.363057	3.5		2.9
6	control	27	4.4			7.6	1.9	0.8	-0.9	-0.4	1.2	0.4	0			0	0.2	2.3	3.1	1.4	5	14.6	2.1	10.5	0.452229	4.1		5	7.4	-0.1	0.1	0.3
6	control	29	4.7	0.6	2.4	5.6	1.5	0.1	-0.3	0.1	2.2	0.3	0	4.3	2.7	0.2	0.8	1.3	1.4	2.7	15	11.1	0.9	3.4	0.16242	0.5		1.6	2	1	0	-0.2
6	control	30	4.3	-0.2	0	0.4	0.4	0	-0.4	0.3	2.1	0.1	0	1.6	4.2	-0.3	0.1	1.7	2.2		5	2.1	0.1	0.2	.	0.2	1.4	-0.2	1
8	control	36	4.4	-0.1	0.2	1.6	0.2	-0.4	-0.3	-0.4	1.3	0.6	0	1.8	-0.2	-0.1	2.5	1.3	1.9	-0.3	3.5	2.4	0.4	0.1	0.0414013	0.4		0.1	-0.4	2	0	0
8	control	37	3.9	3.9	2.5	8.2	2.5	2.7	-1.1	-0.1	1.7	0.5	0	5.65	1.75	-0.4	1.4	2.4	2.9	2.3	15.5	15.8	1.1	6.6	0.296178	1.2	1.9	3.1	5.4	1.6	-0.4	0
8	control	38	4.2	6.1	5.1	7.3	1.9	0.5	0	0.4	2.5	0.6	0	4.9	5.9	4.7	1.1	2.2	1.6	7	20.3	19.3	2.6	9.7	0.455414	4.1	2.9	7.3	4.9	2.9	-0.1	-0.5
8	control	39	4.9	4	5.1	9.5	1.1	0.6	-0.5	-4.1	2.9	0.5	0	6.1	9.1	3.4	1.8	1.4	1.6	0.7	11.4	9.9	2.3	0.9	0.140127	0.3	1.6	1.3	-0.5	0	0.1	-0.1
8	control	40	4.1	3.8	3.9	10.1	1.6	2			2.4	1.1	0	5.02	7.28	5.1	3.7	1.4	3.2	-0.9	4.3	3.3	0.7	-0.1	0.044586	9.5	1.6	10.8		19.4	1.1	0
10	control	46	4.2	1.5	1	3.8	0	-0.1	-0.6	-0.1	1.8	0.2	0	3.3	-0.3	0.1	0.1	1.2	1.9	1.3	6.4	3.5	1.1	-1	0.0477707	0.5		0.6	1	0.3	-0.1	-0.2
10	control	47	4.5	-0.4	0.4	9	1	0.3	0	0.6		0.2	0	4.5	4.9	1.8	1	2.8	2.1	5.5	15	15.3		-3.6	0.474522	0.4	1.9	-0.3	0	1.9	-1	0.5
10	control	49	0	3.3	-0.9			-0.5	0	1	2.5	0.3	0			-0.8	-0.1	1.3	2.5	-0.8	3	1.4		0.2	0.101911	0.5		0.6	0	0	0	0
12	control	56	4	1.7	0.8	0.8	0.2	0	0.4	-0.2	1.1	0.8	1.1			0	0	1.4	2.3	-0.9	2.6	2.4	1.2	2.5	0.146497	1.4		-0.1	0.2	-0.2	0.8	2
12	control	58	4.1	1.4	0.8	2.4	0	0.1	-0.3	-0.1	2.8	0.8	0.4	1.9	2.1	-0.5	0.1	1.3	2.5	-0.3	0.5	1.1	3.1	-1.6	0.066879			2.1	1.5	3.2	-4.3	0
12	control	59																							0	6.5		21	-0.8	0.4	2.2	0.5
