# Supplementary material for: A savanna response to precipitation intensity
Source: PLoS One. 2017 Apr 7;12(4):e0175402. doi: 10.1371/journal.pone.0175402 (PMC5384789; doi:10.1371/journal.pone.0175402)
Supplement: S5 File — (XLSX) [file pone.0175402.s009.xlsx]

## Sheet: Sheet1
date	treatment	a	b	c	d	e	f
dec_1_07	treated	3.5	3	4	11	4	2
dec_1_07	treated	2.5	2.5	3.5	4.5	5	1.5
dec_1_07	treated	4.5	4.5	2	5	3	3.5
dec_1_07	treated	3.5	4	4	6	3	4
dec_1_07	treated	2.5	6	6.5	1.5	6.5	2
dec_1_07	treated	5.5	4	3	4	2.5	5.5
dec_1_07	treated	2	3	2.5	5.5	6.5	3
dec_1_07	treated	3	5	4.5	2.5	7	7
dec_1_07	treated	5.5	6	6	2.5	3	4
dec_1_07	treated	4	2	4.4	3.5	3.5	4
dec_1_07	treated	4	4	2	7	4	4.5
dec_1_07	treated	4.5	3	3	3	4.5	4
dec_1_07	treated	10	4	4	4.5	2.5	4
dec_1_07	treated	11.5	5	5.5	5	2	4
dec_1_07	treated	6.5	4	2	2.5	4.5	3
dec_1_07	treated	7	3	4	3.5	3	4.5
dec_1_07	treated	6.5	2	6	3.5	5.5	2
dec_1_07	treated	4.5	2	7.4	4.5	3	4
dec_1_07	treated	4.5	2	4	5	2	2
dec_1_07	treated	6.5	3	5.5	3	2.5	6
dec_1_07	treated	3	4	3.5	4	6	5
dec_1_07	treated	4	0.5	3	4	3	2
dec_1_07	treated	5	3	6.5	3.5	3.5	3
dec_1_07	treated	6	2.5	4.5	2.5	5	3.5
dec_1_07	treated	4.5	3.5	2	6.5	3	4.5
dec_1_07	treated	5	4.5	3.5	5.5	4	1.5
dec_1_07	treated	3	3	2	4.5	4.5	3
dec_1_07	treated	3.5	7	3.5	2.5	2	5.5
dec_1_07	treated	4	3	3.5	2.7	3.5	2.5
dec_1_07	treated	4	3	4.5	2.5	3	3.5
dec_1_07	treated	3	6	3.5	2	6.5	5.5
dec_1_07	treated	2	3	6	10	5	3.5
dec_1_07	treated	4	3.5	6	3.5	3	5
dec_1_07	treated	3	5	4	7	5	3
dec_1_07	treated	7.5	3	2	3	4	4.5
dec_1_07	treated	6	4	3	3	4	3.5
dec_1_07	treated	3	5	4.5	6	8	6.5
dec_1_07	treated	3	4	4.4	4	3	3
dec_1_07	treated	2.5	6	5	3.5	1	5.5
dec_1_07	treated	4	8	4	2	4.5	6
	treated
jan_12_09	treated	3.4	7	7	2.5	5.5	6.5
jan_12_09	treated	8.5	17.5	9.5	9	6.5	2.5
jan_12_09	treated	4	4.5	3	5.5	9.5	4.5
jan_12_09	treated	4.5	6	2.5	7.5	5	5.5
jan_12_09	treated	10.5	9.5	2	4	6.5	5
jan_12_09	treated	4.5	7.5	4.5	10.5	7	8
jan_12_09	treated	5	6.5	10	7.5	14	7.5
jan_12_09	treated	2	10.5	11	5	8.5	6
jan_12_09	treated	1.5	4.5	4.5	5.5	12.5	6.5
jan_12_09	treated	9.5	4.5	6	17	11.5	2.5
jan_12_09	treated	6	2	6	4.5	11	9.5
jan_12_09	treated	4	18	7	6	10.5	4
jan_12_09	treated	8	11	6.5	35	9	20.5
jan_12_09	treated	8	3	7	9.5	6	5.5
jan_12_09	treated	13.5	11.5	3.5	3.5	10.5	7.5
jan_12_09	treated	12	2	7	11.5	9	14.5
jan_12_09	treated	8	9.5	11.5	6.5	9	5
jan_12_09	treated	2.5	7	8.5	5.5	4.5	14.5
jan_12_09	treated	4	7.5	5.5	6	18.5	3.5
jan_12_09	treated	15	5.5	1	4	6	6.5
jan_12_09	treated	10.5	8.5	3.5	12.5	11	3
jan_12_09	treated	11	4	8	8.5	9	5.5
jan_12_09	treated	9.5	22.5	7	5.5	14	6
jan_12_09	treated	10	6.5	9.5	7.5	11	9
jan_12_09	treated	11	16	6	5	9.5	10.5
jan_12_09	treated	6.5	10.5	11.5	3.5	12.5	3
jan_12_09	treated	8.5	9	2.5	4.5	10	6.5
jan_12_09	treated	7	4.5	7.5	5	5	1.5
jan_12_09	treated	6.5	4	6	9.5	7	5.5
jan_12_09	treated	7	22.5	10	5	9	7
jan_12_09	treated	6.5	9.5	5.5	4	6.5	5.5
jan_12_09	treated	5.5	10	4.5	9	6.5	2.5
jan_12_09	treated	10	7	3	10	12.5	8.5
jan_12_09	treated	8	8	2	7.5	8.5	8
jan_12_09	treated	8	55	5.5	7.5	5	9
jan_12_09	treated	11.5	10.5	5.5	8.5	1.5	6.5
jan_12_09	treated	11	10	5	10.5	2.5	7
jan_12_09	treated	7.5	8	2	15	10	7.5
jan_12_09	treated	7.5	9	2.5	8.5	7.5	11.5
jan_12_09	treated	2	14	7.5	8		8.5
	treated
feb_26_09	treated	13	4.5	10.5	11.5	7	11.5
feb_26_09	treated	10	3	13	10.5	11	14.5
feb_26_09	treated	7.5	20	7.5	10	7.5	11
feb_26_09	treated	7	11	11	9.5	14.5	21
feb_26_09	treated	6	30.5	13	18.5	13.5	9
feb_26_09	treated	6	4	12.5	5.5	14	8
feb_26_09	treated	7	15	11	9.5	10	11
feb_26_09	treated	12.5	5.5	7	8	14.5	9
feb_26_09	treated	7.5	24.5	5	12	12	2.5
feb_26_09	treated	6	9	4	17.5	7.5	11.5
feb_26_09	treated	5	7.5	8.5	14.5	11	15.5
feb_26_09	treated	8	3.5	8.5	14.5	15	15.5
feb_26_09	treated	14	9.5	12	9	13	16.5
feb_26_09	treated	13.5	8	4.5	13	11.5	10
feb_26_09	treated	11	14.5	9.5	14	10.5	5
feb_26_09	treated	9.5	11.5	14	15	17	11
feb_26_09	treated	8.5	19.5	10	14	13.5	14.5
feb_26_09	treated	9	10.5	4.5	16.5	12	11.5
feb_26_09	treated	11	7.5	13	22	8	8
feb_26_09	treated	12.5	7.5	11	5	14	5
feb_26_09	treated	6.5	15.5	8	15.5	6	12
feb_26_09	treated	13	11	11	12.5	7	15.5
feb_26_09	treated	14	7.5	13.5	10	9	20.5
feb_26_09	treated	13.5	16.5	16.5	9	8.5	18
feb_26_09	treated	11.5	10	10.5	10	12	16.5
feb_26_09	treated	9	16	14	10.5	14	17.5
feb_26_09	treated	9.5	13	8	10.5	12	11.5
feb_26_09	treated	7	17.5	10	7.5	11	6
feb_26_09	treated	7	13	12.5	12.5	10	9
feb_26_09	treated	9.5	14	10.5	7.5	11	9.5
feb_26_09	treated	5	12.5	8	16.5	14.5	4
feb_26_09	treated	9.5	12	9	13.5	11.5	8
feb_26_09	treated	8	16.5	12	3.5	13.5	9.5
feb_26_09	treated	9	15.5	6.5	5.5	14	3.5
feb_26_09	treated	10	10.5	9.5	12	8	6.5
feb_26_09	treated	12	19.5	6.5	21	6.5	6
feb_26_09	treated	13	11	5.5	10.5	5	6.5
feb_26_09	treated	8.5	9.5	8.5	6	10	6.5
feb_26_09	treated	6	13.5	5.5	9	12	8.5
feb_26_09	treated	5	4.5	3.5	9	6	11
	treated
mar_17_09	treated	11	5	10.5	4.5	4	10
mar_17_09	treated	10	4.5	11	7	9	14.5
mar_17_09	treated	11.5	12.5	6.5	10.5	15.5	11.5
mar_17_09	treated	10.5	11	11.5	13	13	11.5
mar_17_09	treated	11	28	10.5	22	11	8.5
mar_17_09	treated	10	5.5	11.5	6	13.5	10.5
mar_17_09	treated	11.5	4.5	10.5	12	12.5	7.5
mar_17_09	treated	13	5	11.5	9.5	10	11.5
mar_17_09	treated	11.5	2.5	10	13	22.5	12.5
mar_17_09	treated	5.5	12.5	13	4	7.5	12
mar_17_09	treated	5	6	5.5	15.5	11.5	4.5
mar_17_09	treated	6.5	5.5	8.5	10.5	14	2
mar_17_09	treated	7.5	10	13.5	5.5	14.5	6.5
mar_17_09	treated	14.5	9.5	10	17	15	7.5
mar_17_09	treated	13.5	10.5	7.5	12	15.5	10
mar_17_09	treated	15	9.5	9	10	16	9
mar_17_09	treated	11	14	4.5	17.5	16.5	10.5
mar_17_09	treated	10	13.5	11	6.5	17	4.5
mar_17_09	treated	8.5	23	9	19	17	6.5
mar_17_09	treated	8	16.5	3.5	10	18	8.5
mar_17_09	treated	6.5	19	13.5	5	18	8.5
mar_17_09	treated	10	16.5	9.5	7.5	18.5	20
mar_17_09	treated	13	16	11.5	5	19	16.5
mar_17_09	treated	13.5	10.5	9.5	8.5	19.5	11
mar_17_09	treated	10.5	14	24	5	20	16
mar_17_09	treated	14	10	11	11.5	20.5	10
mar_17_09	treated	10	11.5	9.5	7	20.5	9
mar_17_09	treated	8	11.5	11.5	7.5	21	13.5
mar_17_09	treated	7	11.5	5	4.5	21.5	10
mar_17_09	treated	10.5	18	9.5	10.5	22	21.5
mar_17_09	treated	6	9.5	5.5	13.5	22.5	14
mar_17_09	treated	9.5	23.5	7.5	2.5	23	12.5
mar_17_09	treated	11	6	6	4	23.5	17.5
mar_17_09	treated	9	17	7	16.5	24	18.5
mar_17_09	treated	16.5	12.5	15.5	10	24	19
mar_17_09	treated	14.5	7.5	7.5	1.5	24.5	20
mar_17_09	treated	7.5	25.5	10	14.5	25	10.5
mar_17_09	treated	10	13	13.5	13.5	25.5	15
mar_17_09	treated	4.5	3.5	4.5	5	26	13.5
mar_17_09	treated	6.5	1	8	6	26.5	7
	treated
apr_1_09	treated	12	12	8	4	16	12.5
apr_1_09	treated	9	12.5	12.5	2.5	12.5	12
apr_1_09	treated	10.5	12	10	7.5	10.5	6.5
apr_1_09	treated	7	13	16	5.5	10.5	12
apr_1_09	treated	10	10.5	13.5	6	7.5	12.5
apr_1_09	treated	12	13	8.5	11	8.5	11.5
apr_1_09	treated	10	13.5	7	8	7.5	8
apr_1_09	treated	9.5	10	12	8	9.5	18
apr_1_09	treated	11.5	13.5	8	2.5	15	7.5
apr_1_09	treated	14	14	8	6.5	10	6.5
apr_1_09	treated	7	5.5	9.5	5.5	13.5	16
apr_1_09	treated	8	4.5	11	5.5	17	9
apr_1_09	treated	10.5	4.5	11.5	4.5	29	18
apr_1_09	treated	15	6	11	9.5	12	11.5
apr_1_09	treated	13	11	4.5	5.5	11	14.5
apr_1_09	treated	14	19.5	5.5	10.5	19	11
apr_1_09	treated	12.5	10.5	3	14	10	11
apr_1_09	treated	9	14	9	13.5	14	7.5
apr_1_09	treated	16.5	4.5	3.5	12	11	10.5
apr_1_09	treated	17	5.5	6.5	13	14	8.5
apr_1_09	treated	4.5	10	13	11.5	8	7.5
apr_1_09	treated	12.5	8.5	3	8.5	9	20
apr_1_09	treated	15.5	9.5	12.5	8	13	10
apr_1_09	treated	5	9	16	12.5	9	18.5
apr_1_09	treated	8.5	28	9	12.5	14.5	14
apr_1_09	treated	7.5	14.5	9	13	9.5	11
apr_1_09	treated	10	27.5	8.5	11.5	16	20.5
apr_1_09	treated	5	12.5	13.5	20	15.5	13
apr_1_09	treated	13.5	26.5	6	17.5	12.5	6.5
apr_1_09	treated	14	4	15.5	14.5	13	11.5
apr_1_09	treated	7	22.5	7	7	11	2
apr_1_09	treated	9	12.5	5	3.5	13.5	7
apr_1_09	treated	8.5	14.5	8	3	8	8.5
apr_1_09	treated	10	13	9	4.5	9	11
apr_1_09	treated	20.5	15	8.5	6.5	13	10
apr_1_09	treated	11.5	14.5	7.5	10	10	11
apr_1_09	treated	14.5	7.5	3.5	5.5	7.5	2.5
apr_1_09	treated	10.5	12.5	10.5	4.5	7.5	4
apr_1_09	treated	11.5	13.5	5	4.5	17.5	7.5
apr_1_09	treated	8.5	14.5	7.5	6	11.5	7.5
	treated
apr_24_09	treated	2.5	3	7.5	17.5	14.5	2
apr_24_09	treated	7.5	3.5	13.5	9.5	8	5.5
apr_24_09	treated	14.5	9	12	5.5	8	4
apr_24_09	treated	8.5	8.5	11.5	11	7.5	3.5
apr_24_09	treated	11.5	7	8.5	3	11	9.5
apr_24_09	treated	9.5	4.5	17.5	10	13	8
apr_24_09	treated	7.5	7.5	13	5.5	16	6.5
apr_24_09	treated	11.5	3.5	8	6	8.5	14
apr_24_09	treated	9.5	4	7	5	6.5	12.5
apr_24_09	treated	6	8	6.5	7.5	13	3
apr_24_09	treated	5.5	6.5	6	5.5	9.5	6.5
apr_24_09	treated	7.5	11	4.5	5.5	13	3
apr_24_09	treated	6	10.5	10.5	8	8	8
apr_24_09	treated	14.5	4.5	10	11.5	10	6.5
apr_24_09	treated	13.5	18	7.5	4.5	10	9.5
apr_24_09	treated	13.5	11	16.5	9.5	11.5	10.5
apr_24_09	treated	14.5	4.5	6.5	8	14.5	4
apr_24_09	treated	12.5	17.5	7	8	20.5	6
apr_24_09	treated	9	11.5	4.5	21	9.5	7
apr_24_09	treated	8	7.5	6.5	9.5	13.5	4
apr_24_09	treated	13	11.5	4	14.5	5.5	17.5
apr_24_09	treated	9.5	6	4.5	7.5	12.5	8.5
apr_24_09	treated	11	13.5	4.5	2.5	12.5	8
apr_24_09	treated	12.5	12.5	11.5	12	10	5.5
apr_24_09	treated	7	7.5	8	5	15.5	6.5
apr_24_09	treated	6	7.5	15.5	6.5	12	9.5
apr_24_09	treated	7	14	6.5	4	14.5	6.5
apr_24_09	treated	7	11	7.5	3	18.5	11.6
apr_24_09	treated	10	11	7.5	7.5	13	7.5
apr_24_09	treated	8	11	10.5	3.5	18.5	10.5
apr_24_09	treated	11	9.5	7.5	7.3	7.5	9
apr_24_09	treated	9	8.5	12.5	8.5	8.5	12.5
apr_24_09	treated	8.5	10	7.5	8.5	16	11.5
apr_24_09	treated	17	9	9.5	10.5	7.5	11
apr_24_09	treated	11	15.5	6.5	11	7	6
apr_24_09	treated	16	7.5	4	10.5	9	4.5
apr_24_09	treated	9	15.5	5	6.5	7	12
apr_24_09	treated	7	7	5.5	14.5	6	14
apr_24_09	treated	5	13	6.5	9.5	6.5	5
apr_24_09	treated	7	9	4	16	7	11
	treated
jun_19_09	treated	9.5	3	5	8	10.5	9.5
jun_19_09	treated	7	4	7	5.5	5.5	8.5
jun_19_09	treated	14.5	7	5	11.5	3.5	8.5
jun_19_09	treated	5.5	25	10.5	3	12.5	8.5
jun_19_09	treated	6.5	9	7	6.5	10	7
jun_19_09	treated	5.5	30.5	2	5	10.5	2.5
jun_19_09	treated	8.5	5	9	6	9.5	8.5
jun_19_09	treated	8	10	7	8	20.5	8.5
jun_19_09	treated	9	5	5	9.5	7.5	12
jun_19_09	treated	10	3	2	8.5	9.5	9
jun_19_09	treated	7.5	14.5	9	6	11.5	3.5
jun_19_09	treated	13.5	10.5	7.5	6	17.5	5.5
jun_19_09	treated	7	5	4	1	10	3.5
jun_19_09	treated	6	4	8	7.5	8.5	4.5
jun_19_09	treated	9	6.5	7.5	9.5	9.5	5
jun_19_09	treated	5.5	8.5	7.5	7	3.5	6
jun_19_09	treated	4.5	5	8.5	12.5	10	2.5
jun_19_09	treated	16.5	7.5	13	15.5	9.5	7.5
jun_19_09	treated	15.5	6.5	10.5	15.5	5	6.5
jun_19_09	treated	6.5	10	7	6	11.5	8
jun_19_09	treated	8.5	6.5	5.5	3	7.5	4.5
jun_19_09	treated	6	9	7.5	16.5	4.5	9
jun_19_09	treated	7	9	12	2	5.5	7.5
jun_19_09	treated	9	10.5	16	6.5	9.5	12
jun_19_09	treated	4	11	4.5	7	6.5	6.5
jun_19_09	treated	7.5	7.5	12.5	4.5	7.5	3
jun_19_09	treated	7.5	15.5	7.5	4.5	3.5	4
jun_19_09	treated	8	8.5	8	4.5	14.5	4.5
jun_19_09	treated	5	10.5	14.5	6.5	9.5	14.5
jun_19_09	treated	15	5	8	5.5	11	7.5
jun_19_09	treated	7.5	6.5	8.5	3	4	8
jun_19_09	treated	11.5	4	6.5	2.5	7.5	11.5
jun_19_09	treated	16	9.5	5	14	2	9
jun_19_09	treated	7	33	6.5	13.5	11.5	12.5
jun_19_09	treated	16	20	2.5	6	10.5	11
jun_19_09	treated	9.5	11.5	5.5	4.5	6.5	4.5
jun_19_09	treated	7.5	29.5	7	3.5	7.5	10.5
jun_19_09	treated	8	6.5	7	4.5	12.5	5
jun_19_09	treated	11	9.5	7	9	7.5	7.5
jun_19_09	treated	9	4.5	3	1.5	11.5	8.5
	treated
nov_2_09	treated	6	3.5	5.5	3	5.5	3.5
nov_2_09	treated	4.5	6.5	5	9	1.5	4
nov_2_09	treated	3.5	6.5	2.5	7.5	0.5	2.5
nov_2_09	treated	3	4	2	1	1.5	0.5
nov_2_09	treated	6	3	4	0.5	3.5	2.5
nov_2_09	treated	4.5	4	1.5	3.5	5.5	3.5
nov_2_09	treated	3.5	5	2.5	2.5	2.5	2
nov_2_09	treated	6	3.5	3	5.5	6	0.5
nov_2_09	treated	3	1.5	2	3.5	2.5	1
nov_2_09	treated	4.5	4.5	5.5	4.5	5	4.5
nov_2_09	treated	6	3.5	3.5	3	4.5	1
nov_2_09	treated	4.5	2.5	8	3.5	6	5.5
nov_2_09	treated	5.5	6.5	3	4	5.5	1.5
nov_2_09	treated	7.5	2	1.5	2.5	3.5	3.5
nov_2_09	treated	4	3	2	1.5	5.5	4.5
nov_2_09	treated	6	0	4.5	3.5	7	2.5
nov_2_09	treated	6.5	2.5	3	5.5	6.6	8
nov_2_09	treated	4.5	3	2.5	6.5	4	3.5
nov_2_09	treated	4.5	2	1.5	5.5	2.5	0.5
nov_2_09	treated	8.5	3.5	0.5	2.6	3.5	2
nov_2_09	treated	4	2.5	2.5	3	4.5	5.5
nov_2_09	treated	3	6.5	5	3.5	3	1
nov_2_09	treated	6.5	4.5	7	3	5	4
nov_2_09	treated	6	9	5.5	0.5	4.5	3
nov_2_09	treated	4	9	3.5	2.5	3	3
nov_2_09	treated	7.5	7.5	0.5	2	4	3.5
nov_2_09	treated	6	3.5	3.5	3.5	4.5	4
nov_2_09	treated	5.5	1.5	2	3	2	1
nov_2_09	treated	5.5	1.5	1.5	2	4	2.5
nov_2_09	treated	5	4	2.5	2	5	5
nov_2_09	treated	5	2	1.5	5.5	2	0
nov_2_09	treated	4	4.5	3	1	1.5	1.5
nov_2_09	treated	8.5	3	1.5	2	3	1
nov_2_09	treated	6	6	3.4	2.5	5	4
nov_2_09	treated	5.5	2.5	3	3.5	7	2.5
nov_2_09	treated	4.5	6	4	0.5	0	3
nov_2_09	treated	8.5	5	3	3	5.5	3
nov_2_09	treated	3.5	3.5	2.5	1	1	0.5
nov_2_09	treated	5.5	5.5	2	1	2.5	2.5
nov_2_09	treated	2.5	3.5	3.5	2	4	1.5
	treated
dec_22_09	treated	9.5	6.5	7.5	10.5	5.5	7.5
dec_22_09	treated	8.5	4.5	10	5.5	8.5	5.5
dec_22_09	treated	4.5	10.5	12.5	4.5	9.5	3.5
dec_22_09	treated	6	7.5	10	7.5	3.5	7.5
dec_22_09	treated	6.5	7.5	9.5	5.5	6.5	6.5
dec_22_09	treated	6	10.5	10.5	16.5	6.5	9
dec_22_09	treated	7	11.5	18.5	12.5	4.5	10
dec_22_09	treated	9.5	7.5	10.5	11.5	6.5	7.5
dec_22_09	treated	12.5	4.5	11.5	7.5	7.5	7
dec_22_09	treated	7	7.5	4.5	6	1	7
dec_22_09	treated	8.5	11.5	7.5	7.5	3.5	6.5
dec_22_09	treated	11	9.5	10	9.5	5.5	12.5
dec_22_09	treated	8	12	12.5	3	3	7.5
dec_22_09	treated	7.5	10.5	5.5	9.5	4.5	4
dec_22_09	treated	13.5	9.5	5.5	10.5	4.5	5
dec_22_09	treated	10.5	11.5	6.5	8	9.5	6
dec_22_09	treated	5.5	11.5	7.5	10	9.5	4
dec_22_09	treated	10.5	12	10	6	4	3.5
dec_22_09	treated	7.5	7.5	7.5	6.5	9.5	10.5
dec_22_09	treated	8.5	4.5	4.5	7.5	10.5	4.5
dec_22_09	treated	7	7.5	6	4.5	8	2.5
dec_22_09	treated	7.5	5.5	7.5	10	4.5	6.5
dec_22_09	treated	7	3.5	10.5	7.5	2.5	6.5
dec_22_09	treated	10.5	5.5	5.5	9	8	6
dec_22_09	treated	9.5	6.5	14.5	12.5	8.5	9.5
dec_22_09	treated	7.5	8.5	9.5	7.5	6	8
dec_22_09	treated	11.5	5.5	14.5	6.5	6	8.5
dec_22_09	treated	8.5	7.5	14	6.5	6.5	9.5
dec_22_09	treated	9	8.5	22	5.5	5.5	6.5
dec_22_09	treated	8.5	8	20	6.5	3.5	7
dec_22_09	treated	9.5	8	10.5	5.5	4.5	6.5
dec_22_09	treated	8	10.5	6.5	7.5	8.5	8.5
dec_22_09	treated	6.5	4.5	3.5	1.5	7.5	10
dec_22_09	treated	9	6	10.5	7.5	7.5	3.5
dec_22_09	treated	9	5.5	6.5	3	11	2.5
dec_22_09	treated	6	7.5	4.5	6.5	7.5	2.5
dec_22_09	treated	7.5	7.5	4	7.5	5.5	9.5
dec_22_09	treated	7.5	4	7	7.5	11.5	4
dec_22_09	treated	7.5	8	2.5	6	5.5	3
dec_22_09	treated	10.5	7	4.5	7.5	5.5	5.5
	treated
jan_14_10	treated	13.5	6.5	7.5	7.5	8.5	8
jan_14_10	treated	12	3.5	10	12.5	10	10
jan_14_10	treated	10	14	7.5	10	2	7.5
jan_14_10	treated	14.5	11	5.5	11	4	11.5
jan_14_10	treated	13.5	9	10	8.5	6	13.5
jan_14_10	treated	17	10	9	10.5	5	12.5
jan_14_10	treated	13.5	15.5	9	6.5	10	6.5
jan_14_10	treated	12	10	5	3	11.5	5.5
jan_14_10	treated	8	19.5	14.5	4.5	7.5	2.5
jan_14_10	treated	7.5	7.5	5.5	3.5	8.5	3
jan_14_10	treated	10.5	5.5	13	7.5	4.5	19.5
jan_14_10	treated	9	5	11	6	7.5	8.5
jan_14_10	treated	19.5	12	9.5	6	10.5	7.5
jan_14_10	treated	7.5	17.5	8	6.5	7.5	10.5
jan_14_10	treated	6.5	16.5	9	9.5	10.5	15.5
jan_14_10	treated	6.5	12	14.5	12.5	10.5	6.5
jan_14_10	treated	11	16	7	4.5	4	5.5
jan_14_10	treated	10.5	14	10	16.5	4.5	6.8
jan_14_10	treated	10.5	8	14.5	10	10.5	5.5
jan_14_10	treated	12.5	12	10.5	15	8.5	5.6
jan_14_10	treated	8	8.5	15	9	11.5	5.5
jan_14_10	treated	7.5	9.5	13	16	16.5	6.5
jan_14_10	treated	12	12.5	13	8	5.5	5.5
jan_14_10	treated	9	10.5	13	9	5	14.5
jan_14_10	treated	12	14	5.5	16	7	9.5
jan_14_10	treated	6	13	5	11	8	7.5
jan_14_10	treated	9	17.5	5.5	9	11.5	9.5
jan_14_10	treated	7	15	10.5	5	11	5.5
jan_14_10	treated	8	12	5	7	5	5.5
jan_14_10	treated	9	9	2.5	8	13.5	4.5
jan_14_10	treated	11	13.5	10.5	5	10	5.5
jan_14_10	treated	8	9	10	8	5	3.5
jan_14_10	treated	12	11.5	5	11.5	12.5	5.5
jan_14_10	treated	9	16.5	10.5	12	7.5	6.5
jan_14_10	treated	9	18	13.5	9	11.5	2
jan_14_10	treated	14.5	10	18	10.5	10.5	8
jan_14_10	treated	14	8	8	7.5	7	5
jan_14_10	treated	8	8	10.5	10.5	2	11
jan_14_10	treated	6.5	13.5	7.5	9.5	7.5	6
jan_14_10	treated	10.5	7.5	10	10	5	2
	treated
mar_5_10	treated	12.5	14	11.5	10.5	14	17.5
mar_5_10	treated	4.5	12.5	10.5	7.5	9	20
mar_5_10	treated	9.5	7.5	7	11	10	19.5
mar_5_10	treated	9	9.5	17	16	7.5	14
mar_5_10	treated	13	14.5	24	18	11.5	10
mar_5_10	treated	7	11.5	9	8	6	5.5
mar_5_10	treated	6	22	6.5	6.5	7	21
mar_5_10	treated	3	9	8.5	8.5	11	15.5
mar_5_10	treated	11	14	12.5	15.5	9.5	14.5
mar_5_10	treated	18.5	14	11	7	7	14.5
mar_5_10	treated	13.5	9.5	18	13	11	5.5
mar_5_10	treated	9	11	16.5	8.5	11.5	14
mar_5_10	treated	8.5	12.5	16.5	11	5.5	16.5
mar_5_10	treated	12	5.5	8	11	7	20.5
mar_5_10	treated	9	10.5	11.5	10.5	10	10.5
mar_5_10	treated	7.5	8.5	9.5	5	9.5	11.5
mar_5_10	treated	13.5	8	5.5	10.5	10	10
mar_5_10	treated	10.5	13.5	16	11.5	8	11.5
mar_5_10	treated	10	12.5	11.5	11	7.5	15.5
mar_5_10	treated	14	8	7.5	8.5	9.5	6.5
mar_5_10	treated	10.5	8	10.5	7.5	14.5	7
mar_5_10	treated	9.5	10	14	14	7.5	26.5
mar_5_10	treated	5.5	9	23.5	18.5	5.5	11.5
mar_5_10	treated	9	7	12	25	11.5	14.5
mar_5_10	treated	5	18.5	4	9.5	17.5	14
mar_5_10	treated	10.5	20	12	11.5	12.5	5.5
mar_5_10	treated	11.5	12	11.5	8	9.5	7.5
mar_5_10	treated	12	12	11	13	13.5	5.5
mar_5_10	treated	14	13.5	7.5	14.5	12.5	9.5
mar_5_10	treated	9.5	19.5	12.5	14.5	11.5	9
mar_5_10	treated	9.5	16.5	16.5	8	14.5	7.5
mar_5_10	treated	7.5	9.5	11.5	7	11	10.5
mar_5_10	treated	10.5	9	20	8	9.5	5.5
mar_5_10	treated	10	18.5	11.5	8.5	10	9
mar_5_10	treated	7.5	11.5	16.5	7.5	4.5	12.5
mar_5_10	treated	8.5	10.5	9	15.5	7.5	12.5
mar_5_10	treated	9.5	5.5	7.5	5.5	11.5	5
mar_5_10	treated	10	12	20	4.5	10.5	11
mar_5_10	treated	12.5	13.5	17.5	7.5	12	10
mar_5_10	treated	10	13	17.5	8.5	15.5	4.5
	treated
apr_14_10	treated	11	5	14	20	13.5	13
apr_14_10	treated	7	2.5	6.5	16	12	7.5
apr_14_10	treated	5	3	9.5	3.5	6.5	13
apr_14_10	treated	5.5	5.5	6.5	5	12	12
apr_14_10	treated	11.5	7.5	16	5.5	12	10
apr_14_10	treated	8	6.5	5.5	6.5	8	14.5
apr_14_10	treated	7.5	9.5	13	4.5	15.5	7.5
apr_14_10	treated	12	13	12.5	16.5	13	16.5
apr_14_10	treated	12	10.5	18	10.5	8.5	10.5
apr_14_10	treated	1.5	9.5	8	15	10	9.5
apr_14_10	treated	10.5	5.5	9.5	15.5	8	13
apr_14_10	treated	8.5	6	9	13	12	7.5
apr_14_10	treated	10	12	9.5	7.5	15.5	13
apr_14_10	treated	8.5	11	16.5	10.5	12	12
apr_14_10	treated	7	8.5	18	10	12	10
apr_14_10	treated	12	13	8.5	7.5	11.5	14.5
apr_14_10	treated	10.5	7	3.5	6	16.5	7.5
apr_14_10	treated	11.5	6.5	4	7.5	13.5	16.5
apr_14_10	treated	12	16.5	16	9.5	18	10.5
apr_14_10	treated	9.5	10	14.5	14	17.5	9.5
apr_14_10	treated	8	21	10.5	6.5	14.5	6.5
apr_14_10	treated	9.5	14	9	10.5	9	5.5
apr_14_10	treated	9	11.5	7.5	8.5	11.5	8
apr_14_10	treated	8.5	10	10	7	11	8.5
apr_14_10	treated	9.5	9.5	14.5	7.5	14.5	8
apr_14_10	treated	7	12	8.5	11.5	10.5	18
apr_14_10	treated	15.5	10	10	10	12	10
apr_14_10	treated	7.5	13.5	5.5	6.5	14	7
apr_14_10	treated	11	16	13	18.5	12.5	7.5
apr_14_10	treated	8.5	15.5	16	20	6.5	5.5
apr_14_10	treated	8	12.5	10	16.5	10.5	3.5
apr_14_10	treated	9.5	9.5	8.5	10.5	10	11
apr_14_10	treated	9.5	19.5	7.5	14	7	2.5
apr_14_10	treated	10.5	6.5	17	12	13	10
apr_14_10	treated	9	23	9.5	14	10	15
apr_14_10	treated	15.5	15.5	10.5	10	10.5	13.5
apr_14_10	treated	15	12	9	9.5	12	17
apr_14_10	treated	13.5	11.5	6.5	10.5	9.5	25.5
apr_14_10	treated	19	12	4	13	14	2.5
apr_14_10	treated	13.5	14	7	16	15	17.5
	treated
dec_3_10	treated	4	7.5	5.5	2.5	4.5	11.5
dec_3_10	treated	5.5	6	5.5	6.5	8.5	10
dec_3_10	treated	4	8.5	11	5	9.5	9
dec_3_10	treated	7.5	8	7.5	11.5	7.5	13
dec_3_10	treated	5.5	6.5	4.5	4.5	8	10.5
dec_3_10	treated	9.5	8.5	4	3.5	7.5	7.5
dec_3_10	treated	6.5	5	5	4.5	7.5	7.5
dec_3_10	treated	6.5	7	8.5	5.5	5	8.5
dec_3_10	treated	8.5	4	10.5	7	9	14
dec_3_10	treated	5	8.5	12.5	4.5	8.5	13.5
dec_3_10	treated	8	10.5	5	8.5	7.5	10.5
dec_3_10	treated	5.5	7.5	8.5	9.5	6.5	13
dec_3_10	treated	8	5	10	4	5.5	13
dec_3_10	treated	6.5	4	13	8.5	10.5	8.5
dec_3_10	treated	4.5	6.5	4	6.5	7.5	8
dec_3_10	treated	4.5	10.5	5	5.5	8.5	5
dec_3_10	treated	9.5	8	5.5	6.5	10.5	7.5
dec_3_10	treated	6.5	7	5	5	8.5	6.5
dec_3_10	treated	5.5	5	9	3.5	5.5	9.5
dec_3_10	treated	7.5	10	7.5	8.5	6.5	5.5
dec_3_10	treated	6.5	5	6	8.5	8	13.5
dec_3_10	treated	5.5	10.5	5	7.5	6.5	6.5
dec_3_10	treated	5.5	3	5	7	5.5	7.5
dec_3_10	treated	7	5	8	3.5	6.5	8.5
dec_3_10	treated	7.5	5	8.5	3.5	10.5	8.5
dec_3_10	treated	7	5	5.5	5.5	9.5	10.5
dec_3_10	treated	5.5	4	6.5	5.5	8	6.5
dec_3_10	treated	7.5	5	7.5	5.5	7	6.5
dec_3_10	treated	7	7.5	9	6.5	8	8.5
dec_3_10	treated	6	18	9.5	4.5	9.5	5.5
dec_3_10	treated	6.5	7.5	6.5	5.5	8.5	6.5
dec_3_10	treated	5.5	5	6.5	5.5	6.5	6.5
dec_3_10	treated	7.5	8	5.5	4.5	7.5	3.5
dec_3_10	treated	6.5	4.5	7.5	4.5	5.5	5.5
dec_3_10	treated	9	7	4.5	4.5	6.5	8.5
dec_3_10	treated	6.5	10	4.5	5	6	5.5
dec_3_10	treated	7	5	4.5	3.5	6.5	6.5
dec_3_10	treated	8	7	3.5	6.5	7	8.5
dec_3_10	treated	14	4.5	6.5	5.5	7.5	6.5
dec_3_10	treated	6.5	6	6.5	3.6	8	11.5
	treated
Mar_8_11	treated	14.5	11	13.5	34	8	13
Mar_8_11	treated	8.5	10	8.5	7.5	13	9.5
Mar_8_11	treated	9	7	7.5	8	12.5	13
Mar_8_11	treated	11.5	8.5	10	10	18	20.5
Mar_8_11	treated	7.5	14	18.5	3	15.5	12.5
Mar_8_11	treated	5	13	10	6	13	13.5
Mar_8_11	treated	10.5	11	7.5	6.5	12	18.5
Mar_8_11	treated	15	10	14	3	29.5	10.5
Mar_8_11	treated	9.5	18	12	10.5	14	28
Mar_8_11	treated	10	18	13.5	4	13.5	19
Mar_8_11	treated	9.5	12	13	3.5	10.5	14.5
Mar_8_11	treated	12.5	15.5	26	9	16	6
Mar_8_11	treated	13.5	11	13	6	22.5	12
Mar_8_11	treated	12	24	12	10.5	13.5	15.5
Mar_8_11	treated	10.5	14	3.5	9	9	30.5
Mar_8_11	treated	18.5	8.5	9.5	12	10.5	15
Mar_8_11	treated	10.5	5	25	14.5	31	8.5
Mar_8_11	treated	10.5	7.5	3	13	25	10
Mar_8_11	treated	6.5	10.5	12	8	13	14
Mar_8_11	treated	9.5	4.5	4	11	13	26.5
Mar_8_11	treated	11.5	22	17	8	13	6.5
Mar_8_11	treated	9.5	12.5	17.5	3.5	9.5	11.5
Mar_8_11	treated	8.5	10	9.5	7.5	12	33
Mar_8_11	treated	7.5	7.5	28.5	12.5	14	9.5
Mar_8_11	treated	6.5	15.5	16	9	10	19
Mar_8_11	treated	8.5	8.5	14	11.5	10	10.5
Mar_8_11	treated	7.5	15.5	12.5	12.5	9.5	9
Mar_8_11	treated	9.5	16.5	19	11	10	20
Mar_8_11	treated	10	6.5	9	19	14.5	11.5
Mar_8_11	treated	9.5	16	12.5	3.5	10	19.5
Mar_8_11	treated	8.5	7	10	26	8	13
Mar_8_11	treated	7.5	20.5	10.5	17.5	13	12.5
Mar_8_11	treated	9.5	3	13	8.5	12	5.5
Mar_8_11	treated	9.5	39	11	10.5	12.5	6.5
Mar_8_11	treated	9	19	7.5	12	9.5	13.5
Mar_8_11	treated	12.5	7.5	8	11	10	12
Mar_8_11	treated	12.5	12.5	5.5	17	11	12
Mar_8_11	treated	11	17.5	8.5	8.5	13.5	8.5
Mar_8_11	treated	11	9.5	8	13.5	12.5	10
Mar_8_11	treated	12	8	8	5.5	16	13.5
	treated
	treated
apr_19_11	treated	8	17.5	15.5	16.5	23.5	17
apr_19_11	treated	13.5	16.5	9.5	5	11	11.5
apr_19_11	treated	10.5	12	7	5.5	11.5	9
apr_19_11	treated	6.5	10.5	7.5	16	13	16.5
apr_19_11	treated	8.5	5.5	3.5	5.5	6	11
apr_19_11	treated	12	6	5.5	5	8	17
apr_19_11	treated	8.5	8.5	5.5	4.5	8.5	20.5
apr_19_11	treated	16.5	10	6	3.5	11.5	20
apr_19_11	treated	4.5	10	8.5	5	15.5	14
apr_19_11	treated	11.5	9.5	17	7.5	17	9
apr_19_11	treated	6	11	18	9.5	7	7.5
apr_19_11	treated	10.5	6.5	18	10	12.5	9
apr_19_11	treated	14.5	15.5	10.5	11.5	9	8
apr_19_11	treated	17	25	5	5.5	14	11
apr_19_11	treated	10	13	7.5	6.5	19.5	13.5
apr_19_11	treated	9	20	9.5	9	10	13
apr_19_11	treated	15.5	17	13.5	7.5	18.5	23
apr_19_11	treated	13	16.5	8.5	10.5	34	9
apr_19_11	treated	8.5	16.5	9	7.5	14	10.5
apr_19_11	treated	6.5	8.5	13.5	8	22.5	12
apr_19_11	treated	10	6	10	9.5	18	10.5
apr_19_11	treated	10	13	10.5	7.5	14	10.5
apr_19_11	treated	14	10.5	7	6.5	8.5	7.5
apr_19_11	treated	4.5	22	13	10.5	11.5	7
apr_19_11	treated	5.5	14	7	2.5	13	13
apr_19_11	treated	7.5	13.5	9.5	4	11.5	13
apr_19_11	treated	9.5	15	5	9.5	12.5	7.5
apr_19_11	treated	13	9.5	5.5	5.5	13.5	9.5
apr_19_11	treated	9.5	6.5	15.5	8.5	10	17.5
apr_19_11	treated	10	7	10.5	9.5	10	13
apr_19_11	treated	10	10	10	8	10.5	9
apr_19_11	treated	15.5	4.5	16	9.5	9	12.5
apr_19_11	treated	25.5	5.5	11	12.5	7	12.5
apr_19_11	treated	16	7	7.5	9.5	10	6.5
apr_19_11	treated	10.5	6	12.5	18	10.5	8
apr_19_11	treated	12.5	7.5	12.5	18.5	15	12
apr_19_11	treated	8	9.5	9.5	20.5	3.5	7.5
apr_19_11	treated		7.5	4.5	11	14	8
apr_19_11	treated		10	10.5	9	14.5	7.5
apr_19_11	treated		14.5	8	9.5	12.5	13.5
	treated
	treated
oct_18_11	treated	19.5	9.5	15	19.5	10.5	17
oct_18_11	treated	15.5	28.5	7	12.5	11.5	8.5
oct_18_11	treated	6.5	15.5	18	18	20.5	12
oct_18_11	treated	7	29	11.5	20.5	17.5	20
oct_18_11	treated	12.5	21	12.5	27.5	19.5	10
oct_18_11	treated	11.5	18.5	9.5	20.5	15.5	5.5
oct_18_11	treated	14.5	32	13	7.5	21.5	8.5
oct_18_11	treated	18	16.5	13.5	14.5	16.5	21.5
oct_18_11	treated	14.5	30.5	19.5	23.5	16.5	15.5
oct_18_11	treated	10.5	25	16	23	18.5	19
oct_18_11	treated	14	17.5	24	32	6	26.5
oct_18_11	treated	19.5	31.5	29	14.5	10.5	19
oct_18_11	treated	30.5	27.5	26.5	14.5	16.5	22
oct_18_11	treated	11.5	9.5	15	18.5	17	21.5
oct_18_11	treated	10	12.5	24.5	10.5	7	24.5
oct_18_11	treated	16.5	14	17.5	11.5	14	20.5
oct_18_11	treated	22.5	19.5	27.5	16.5	11.5	18.5
oct_18_11	treated	15	19	22	20.5	14.5	13.5
oct_18_11	treated	19	19.5	20	13	20	24.5
oct_18_11	treated	3.5	14.5	18.5	22.5	21.5	27.5
oct_18_11	treated
	treated
oct_28_11	treated	3.5	2	3	5.5	4	9
oct_28_11	treated	2.5	4	2.5	4	3.5	6
oct_28_11	treated	4.5	5	4.5	3.5	2	2
oct_28_11	treated	3.5	2	4	3	4	3.5
oct_28_11	treated	2.5	2	6	6.5	6.5	3.5
oct_28_11	treated	5.5	2.5	4	4	3	2
oct_28_11	treated	2	4	3	2.5	2.5	3.5
oct_28_11	treated	3	4.5	5	3	4.5	6.5
oct_28_11	treated	3.5	5	6	4.5	6	4
oct_28_11	treated	4	7.5	2	5.5	5.5	2
oct_28_11	treated	4	3.5	4	5	2	3
oct_28_11	treated	4.5	4	3	4.5	3	5
oct_28_11	treated	10	5	4	3.5	4	4.5
oct_28_11	treated	11.5	3	5	4.5	5.5	3.5
oct_28_11	treated	6.5	3.5	4	5	2	6.5
oct_28_11	treated	7	5	5	3	4	6
oct_28_11	treated	6.5	5	2	3.5	6	6.5
oct_28_11	treated	4.5	5	2	4	7.5	4
oct_28_11	treated	4.5	4.5	2	4	4	5
oct_28_11	treated	6.5	3	5	4.5	5.5	8
oct_28_11	treated
	treated
mar_6_12	treated	5.5	6.5	6.5	4.5	9.5	9.5
mar_6_12	treated	6	12.5	10.5	11.5	12.5	12.5
mar_6_12	treated	11.5	18	10.5	11.5	9.5	7.5
mar_6_12	treated	7.5	4	8	8.5	11	6
mar_6_12	treated	11.5	6.5	4	12.5	14	11.5
mar_6_12	treated	11	9	11.5	7.5	15.5	7.5
mar_6_12	treated	5.5	6.5	7.5	14.5	9.5	6.5
mar_6_12	treated	11.5	6	14	6	6.5	13.5
mar_6_12	treated	10.5	8.5	15.5	7	9.5	8.5
mar_6_12	treated	12.5	9.5	11.5	7	6.5	6
mar_6_12	treated	7.5	10	9	13.5	7.5	7.5
mar_6_12	treated	9.5	9	15	13.5	7.5	9.5
mar_6_12	treated	6.5	7	7	6.5	18.5	6.5
mar_6_12	treated	13	4.5	11	10.5	9	6.5
mar_6_12	treated	9	13.5	9.5	6	11.5	10.5
mar_6_12	treated	9.5	13	11.5	6.5	13	11.5
mar_6_12	treated	7.5	9.5	9.5	8.5	10	15
mar_6_12	treated	8	8	14.5	7	8.5	12.5
mar_6_12	treated	6.5	8.5	12	8	10	9.5
mar_6_12	treated	7.5	15	11	9.5	11	9.5
mar_6_12	treated
	treated
mar_30_12	treated	4.5	5	11	9	11	6.5
mar_30_12	treated	6.5	7.5	7	6	4.5	8
mar_30_12	treated	3	9	11.5	5.5	11.5	5.5
mar_30_12	treated	5	11	8	9	16.5	10
mar_30_12	treated	4	5.5	6	11.5	17	14.5
mar_30_12	treated	8	14	8	16	9.5	16.5
mar_30_12	treated	7	14.5	11.5	5	7.5	9
mar_30_12	treated	6	9.5	16.5	3.5	19.5	4.5
mar_30_12	treated	11	14.5	20.5	8.5	16	8
mar_30_12	treated	6	6	13.5	11	11.5	11.5
mar_30_12	treated	6.5	12	9	6	8.5	9
mar_30_12	treated	7.5	8	6.5	7.5	14.5	14.5
mar_30_12	treated	7	9	10.5	4.5	11.5	16
mar_30_12	treated	8.5	11.5	8	13	4.5	11.5
mar_30_12	treated	11	12.5	10	10.5	6.5	11
mar_30_12	treated	8.5	6.5	11.5	17.5	3.5	11.5
mar_30_12	treated	11	1.5	4	14	10.5	13.5
mar_30_12	treated	12	6.5	9.5	11.5	15.5	12
mar_30_12	treated	6	8.5	11	18	11.5	11.5
mar_30_12	treated	6.5	9.5	15	9	14	11.5
mar_30_12	treated	4	11.5	8.5	6.5	16.5	11.5
mar_30_12	treated	18.5	13	6.5	12.5	4	18.5
mar_30_12	treated	4.5	2	4	4.5	11	14
mar_30_12	treated	3	4	11.5	1	7.5	15
mar_30_12	treated	4.5	6.5	3	10.5	4	7.5
mar_30_12	treated	6.5	13.5	3.5	13	4.5	6.5
mar_30_12	treated	10	9	7	9.5	8	8
mar_30_12	treated	7	7	7.5	11.5	11.5	4.5
mar_30_12	treated	11.5	6.5	11	11	6.5	4
mar_30_12	treated	6.5	8.5	10	14	11.5	9
mar_30_12	treated	4	11	9	13.5	16.5	7.5
mar_30_12	treated	6	6.5	14	14	4.5	3.5
mar_30_12	treated	11	8	5.5	14	9	3.5
mar_30_12	treated	10.5	13	16	6.5	13	4.5
mar_30_12	treated	6.5	12.5	8	6.5	11.5	8
mar_30_12	treated	4.5	8	7.5	11.5	14.5	13.5
mar_30_12	treated	5.5	6.5	11.5	10	12.5	19.5
mar_30_12	treated	8.5	12	4	10.5	4	13
mar_30_12	treated	11.5	9.5	6	6.5	2	12.5
mar_30_12	treated	7.5	11	9.5	10	10	16.5
mar_30_12	treated
	treated
oct_30_12	treated	4.5	13.5	5.5	5	7.5	9
oct_30_12	treated	8.5	9	6	7	6	10.5
oct_30_12	treated	7.5	11.5	7	9.5	6	12
oct_30_12	treated	5	6.5	4.5	3.5	9.5	11
oct_30_12	treated	6	6.5	4.5	4	5.5	8.5
oct_30_12	treated	6	10	7	4.5	9.5	9
oct_30_12	treated	2.5	4.5	11	3	8.5	8
oct_30_12	treated	3	5.5	3	3.5	7	11.5
oct_30_12	treated	2.5	5	4	4.5	4	9
oct_30_12	treated	8.5	6	5.5	5.5	7	10
oct_30_12	treated	5.5	6	6	7.5	7.5	6.5
oct_30_12	treated	6	4	7	3.5	7	6.5
oct_30_12	treated	7	6.5	4	7.5	8	7
oct_30_12	treated	7	8	3.5	9.5	5	5.5
oct_30_12	treated	6	7.5	6	10	6.5	4.5
oct_30_12	treated	6	7	6	7.5	7.5	7.5
oct_30_12	treated	11.5	3.5	3	4.5	5.5	6.5
oct_30_12	treated	7	11.5	7	5	7.5	11.5
oct_30_12	treated	6.5	13	3.5	9.5	8	10
oct_30_12	treated	9.5	5			8	10.5
	treated
dec_3_12	treated	1.5	11.5	1.5	5.5	3	7.5
dec_3_12	treated	3	2	5	5.5	9	15.5
dec_3_12	treated	5	4	5	5.5	10.5	14.5
dec_3_12	treated	6.5	4	6.5	5.5	7.5	13.5
dec_3_12	treated	9.5	4.5	9.5	5.5	5.5	14.5
dec_3_12	treated	8	3	3.5	6.5	5.5	10.5
dec_3_12	treated	18	8	9	3.5	6.5	7
dec_3_12	treated	7.5	3	10.5	4.5	3.5	7.5
dec_3_12	treated	2.5	10.5	3.5	7.5	5.5	5.5
dec_3_12	treated	4	4.5	4	5.5	6	4.5
dec_3_12	treated	2	7	7.5	4	9	9.5
dec_3_12	treated	2.5	6.5	7	10	4	8.5
dec_3_12	treated	6	10	8.5	6.5	8.5	13.5
dec_3_12	treated	6	7.5	3.5	2.5	5.5	5.5
dec_3_12	treated	7	10	3.5	2.5	7.5	8.5
dec_3_12	treated	1.5	9.5	5.5	5	8	13.5
dec_3_12	treated	4	6.5	4.5	2	7	11.5
dec_3_12	treated	2.5	4	8.5	2.5	12	10.5
dec_3_12	treated	5	8	5.5	3.5	11.5	6
dec_3_12	treated	8.5	12	8.5		5.5	8
	treated
jan_24_13	treated	12.5	6.5	8.5	8.5	11.5	15.5
jan_24_13	treated	13.5	9.5	12.5	4.5	7.5	13.5
jan_24_13	treated	7.5	11.5	4.5	7.5	7.5	12.5
jan_24_13	treated	8.5	18.5	4.5	9	7	10.5
jan_24_13	treated	11	4.5	7.5	7.5	7.5	8.5
jan_24_13	treated	13	2	8	8	6.5	9.5
jan_24_13	treated	12.5	7	4.5	6.5	7.5	9.5
jan_24_13	treated	15	10.5	6.5	5	5.5	7.5
jan_24_13	treated	11.5	2.5	11.5	7	14.5	10
jan_24_13	treated	10	7.5	9.5	8	15.5	9.5
jan_24_13	treated	13.5	11.5	3.5	9	14.5	11
jan_24_13	treated	12.5	14.5	9.5	8.5	14.5	11.5
jan_24_13	treated	13	9	7	3	18.5	11
jan_24_13	treated	10.5	11	8.5	5.5	11.5	8.5
jan_24_13	treated	11	9.5	11.5	6.5	11	9
jan_24_13	treated	8.5	15	6.5	7	22	12.5
jan_24_13	treated	15	11	8	6.5	21.5	7.5
jan_24_13	treated	14.5	10.5	13	7.5	9	8
jan_24_13	treated	14	12	13.5	8	6.5	9
jan_24_13	treated	11	13	5.5	10	8	8.5
	treated
mar_8_13	treated	8	3.5	9.5	8.5	12.5	9
mar_8_13	treated	5.5	24.5	8.5	9	11.5	10
mar_8_13	treated	11.5	28.5	23	13	19	13
mar_8_13	treated	16	5.5	8.5	14	16	8
mar_8_13	treated	7	4.5	10.5	11	11.5	9.5
mar_8_13	treated	15.5	6.5	11.5	10	9	10.5
mar_8_13	treated	11.5	10.5	18.5	18	8	11
mar_8_13	treated	13.5	11.5	12.5	21	12	21.5
mar_8_13	treated	12.5	13.5	13.5	22	13.5	22.5
mar_8_13	treated	10.5	16	11.5	8.5	9	23
mar_8_13	treated	11.5	19	13	7	7.5	11
mar_8_13	treated	14.5	21	19	6	11.5	18
mar_8_13	treated	13	17	21.5	9.5	14	16.5
mar_8_13	treated	11,5	14	12	13.5	13.5	19
mar_8_13	treated	11	19	18.5	19	22.5	22
mar_8_13	treated	11.5	7	9	13.5	23	8.5
mar_8_13	treated	14	6.5	13	16	23.5	7
mar_8_13	treated	5.5	11.5	19	17	15	13
mar_8_13	treated	7	14	17	19	12.5	12.5
mar_8_13	treated	9	11	15	8.5	14.5	18
	treated
apr_26_13	treated	11.5	23	9.5	9	8.5	18
apr_26_13	treated	18	14.5	15.5	8.5	9	19.5
apr_26_13	treated	12.5	19	10	8	7.5	20.5
apr_26_13	treated	9.5	27	8	9.5	10	21
apr_26_13	treated	16.5	24.5	13.5	11.5	14.5	21.5
apr_26_13	treated	12.5	17	12.5	14.5	17	18
apr_26_13	treated	14.5	19.5	8.5	21	19.5	17
apr_26_13	treated	15.5	14	9	23	18	21.5
apr_26_13	treated	13.5	19	20.5	18	20.5	14
apr_26_13	treated	24.5	21	16	17.5	18.5	11.5
apr_26_13	treated	12	10.5	18.5	21	21.5	15
apr_26_13	treated	13.5	11	21	23.5	22	10
apr_26_13	treated	16	13.5	9.5	19.5	21.5	9.5
apr_26_13	treated	14	8.5	10.5	15	23	7
apr_26_13	treated	11	6.5	15	18.5	22.5	12.5
apr_26_13	treated	11.5	14	18	20	18	13.5
apr_26_13	treated	15.5	19	17.5	23.5	17.5	14
apr_26_13	treated	12.5	20.5	12.5	21	18	13.5
apr_26_13	treated	23.5	11	9.5	21.5	19.5	11.5
apr_26_13	treated	15.5	9.5	15.5	19.5	11	19
	treated
may_27_13	treated	14	19.5	6	11	11.5	15.5
may_27_13	treated	9	11.5	12.5	8.5	16.5	17.5
may_27_13	treated	11	29	19.5	9	13.5	18.5
may_27_13	treated	13.5	7.5	7.5	8.5	18.5	16.5
may_27_13	treated	12.5	18.5	8.5	9.5	14.5	18.5
may_27_13	treated	12.5	26.5	15	10	7.5	13.5
may_27_13	treated	18.5	9.5	15.5	6	19.5	21.5
may_27_13	treated	27.5	5.5	7	14	22.5	19.5
may_27_13	treated	28.5	6.5	11.5	14.5	21	22.5
may_27_13	treated	9.5	7.5	13	7.5	21.5	23.5
may_27_13	treated	15.5	18.5	16	14.5	22	21.5
may_27_13	treated	21.5	5.5	9.5	12.5	11.5	17.5
may_27_13	treated	17.5	27	16.5	9.5	11.5	15.5
may_27_13	treated	17	12.5	8	14.5	9.5	12.5
may_27_13	treated	13.5	29.5	5	8.5	12.5	12.5
may_27_13	treated	7.5	29	23.5	7.5	10	11.5
may_27_13	treated	11	12.5	13.5	8.5	11.5	18.5
may_27_13	treated	7.5	18.5	13.5	9.5	10.5	7.5
may_27_13	treated	12.5	14.5	14.5	5.5	13.5	8.5
may_27_13	treated	17.5	10.5	9.5	9.5	8.5	7.5
	treated
jun_11_13	treated	16.5	14	12.5	7.5	15.5	16.5
jun_11_13	treated	16	22	14.5	7.5	10	13.5
jun_11_13	treated	12	11.5	16.5	8.5	11.5	10.5
jun_11_13	treated	11.5	11	9	10	13.5	9
jun_11_13	treated	14.5	11	8.5	7.5	9	11.5
jun_11_13	treated	7	9	20.5	10	18.5	6
jun_11_13	treated	11.5	12.5	24.5	9	24.5	20
jun_11_13	treated	14	20.5	22.5	10.5	18	9
jun_11_13	treated	14.5	25	21	14.5	5.5	13
jun_11_13	treated	11.5	10.5	19.5	11	9.5	14.5
jun_11_13	treated	15	17.5	10	18.5	12.5	10
jun_11_13	treated	14.5	11.5	19.5	16.5	15.5	16
jun_11_13	treated	19.5	8.5	15.5	5	19	20.5
jun_11_13	treated	13.5	13	18.5	14	11	16
jun_11_13	treated	20.5	6.5	7.5	7	9	14
jun_11_13	treated	15.5	16	10.5	10.5	13.5	14.5
jun_11_13	treated	12	9.5	7	16.5	13.5	14.5
jun_11_13	treated	16	13.5	11	11.5	19	21
jun_11_13	treated	16	8.5	14.5	11	15	10.5
jun_11_13	treated	11	9.5	14.5	7.5	12.5	13.5
