# Supplementary material for: A savanna response to precipitation intensity
Source: PLoS One. 2017 Apr 7;12(4):e0175402. doi: 10.1371/journal.pone.0175402 (PMC5384789; doi:10.1371/journal.pone.0175402)
Supplement: S6 File — (XLSX) [file pone.0175402.s010.xlsx]

## Sheet: Sheet1
year	trt	depth	Number	Number SD	Number SE	Area	Area SD	Area SE
2010	ctr	6.25	7.87579	3.01176	1.22954	1.1992	0.7667	0.313004
2010	ctr	12.5	6.87569	2.57198	1.05	1.0514	0.35256	0.143932
2010	ctr	18.75	6.91005	3.4616	1.41319	1.5661	0.40089	0.163663
2010	ctr	25	9.78518	5.81152	2.37254	1.4491	0.37351	0.152485
2010	ctr	31.25	7.67973	1.70945	0.69788	2.0959	0.92656	0.378267
2010	ctr	37.5	6.92152	1.67306	0.683026	1.5671	0.62645	0.255747
2010	ctr	43.75	6.54413	1.83601	0.749547	1.503	0.54325	0.221781
2010	ctr	50	5.375	0.948669	0.387292	1.0765	0.31361	0.128031
2010	ctr	56.25	5.17769	1.8672	0.762279	1.6414	1.01602	0.414788
2010	ctr	62.5	4.6567	1.43551	0.64198	1.1847	0.66426	0.297066
2010	trt	6.25	13.8105	4.8626	1.98515	2.0257	0.45059	0.183953
2010	trt	12.5	18.0465	6.21448	2.53705	2.0588	1.49701	0.611152
2010	trt	18.75	16.8008	9.59522	4.29111	2.0455	1.93166	0.863865
2010	trt	25	16.4995	3.44735	1.5417	1.7619	0.52411	0.234389
2010	trt	31.25	12.7786	4.42069	1.97699	1.3826	0.53025	0.237135
2010	trt	37.5	8.75615	5.02567	2.24755	1.2505	0.8157	0.364792
2010	trt	43.75	6.4224	4.12926	1.84666	0.8478	0.42011	0.187879
2010	trt	50	6.29893	2.39051	1.06907	1.0993	0.46207	0.206644
2010	trt	56.25	6.75758	2.04034	0.912468	1.0794	0.46461	0.20778
2010	trt	62.5	10.219	3.9809	1.99045	2.9614	2.90856	1.45428
2011	ctr	6.25	13.6833	6.6861	2.72959	3.9397	2.77135	1.1314
2011	ctr	12.5	21.8946	14.8644	6.06837	5.2653	3.27393	1.33658
2011	ctr	18.75	17.4748	14.0688	5.74357	4.5522	1.88935	0.771324
2011	ctr	25	17.9452	9.28272	3.78965	4.0361	1.20839	0.493323
2011	ctr	31.25	19.9278	11.6412	4.75249	5.3373	3.19044	1.30249
2011	ctr	37.5	16.2429	5.50431	2.24713	4.2861	1.17019	0.477728
2011	ctr	43.75	14.7963	7.07014	2.88637	3.3968	1.88088	0.767866
2011	ctr	50	11.7714	1.65406	0.675266	3.196	1.16001	0.473572
2011	ctr	56.25	10.0174	2.61982	1.06954	2.3811	0.97196	0.396801
2011	ctr	62.5	6.86356	3.9455	1.61074	2.2083	1.99874	0.815982
2011	trt	6.25	20.427	6.63549	2.70893	4.6196	1.56758	0.639962
2011	trt	12.5	42.1873	18.1145	7.39521	7.7866	2.87249	1.17269
2011	trt	18.75	30.1377	17.0596	6.96454	4.8488	2.23134	0.910941
2011	trt	25	29.1511	15.6911	6.40588	4.7256	1.77273	0.723714
2011	trt	31.25	22.1667	13.9343	5.68865	4.0408	1.70037	0.694173
2011	trt	37.5	13.3466	7.38311	3.01414	3.0867	2.45812	1.00352
2011	trt	43.75	11.6274	7.38936	3.0167	2.3541	0.92166	0.376266
2011	trt	50	9.07428	4.24941	1.73482	2.2361	1.089	0.444582
2011	trt	56.25	11.2612	5.72573	2.33752	2.8104	1.25788	0.513527
2011	trt	62.5	12.1001	6.99394	2.85526	3.9933	2.48962	1.01638
2012	ctr	6.25	31.4588	15.9258	6.50168	3.0883	2.63685	1.07649
2012	ctr	12.5	43.2944	29.7404	12.1415	5.4215	2.27934	0.930537
2012	ctr	18.75	46.1655	26.7043	10.902	4.5562	1.91075	0.78006
2012	ctr	25	42.9944	21.2322	8.66803	7.1228	3.05322	1.24647
2012	ctr	31.25	42.7537	19.3075	7.88226	7.6145	6.43549	2.62728
2012	ctr	37.5	32.095	10.0627	4.10807	5.469	2.7342	1.11623
2012	ctr	43.75	27.313	11.6653	4.76232	4.4075	2.40035	0.979939
2012	ctr	50	27.3213	5.17963	2.11457	4.6585	2.81199	1.14799
2012	ctr	56.25	18.3115	8.00389	3.26757	4.0538	1.71964	0.70204
2012	ctr	62.5	11.4	11.1265	4.97594	2.2692	1.55383	0.694894
2012	trt	6.25	38.0756	8.05427	3.28814	5.3357	5.07146	2.07041
2012	trt	12.5	65.6019	24.4851	9.99599	6.0582	3.37534	1.37798
2012	trt	18.75	53.3352	22.8404	9.32455	6.678	4.32721	1.76658
2012	trt	25	61.6704	32.1601	13.1293	4.3868	2.82492	1.15327
2012	trt	31.25	42.2014	10.6062	4.32996	3.8625	3.49138	1.42535
2012	trt	37.5	35.0051	17.1615	7.00614	3.743	3.31694	1.35414
2012	trt	43.75	20.4806	11.2201	4.58059	2.6452	2.74344	1.12
2012	trt	50	16.5958	7.81203	3.18925	2.0967	1.54718	0.631634
2012	trt	56.25	16.9764	9.6151	3.92535	1.562	1.13049	0.461521
2012	trt	62.5	23.0796	10.9661	4.4769	2.3845	2.56573	1.04745
2013	ctr	6.25	3.33333	1.63299	0.666667	1.045	1.54803	0.631981
2013	ctr	12.5	5.25	5.50227	2.24629	0.41	0.46923	0.191562
2013	ctr	18.75	3.6	2.43413	1.08858	0.4148	0.44341	0.198299
2013	ctr	25	4.4	2.94534	1.31719	0.5084	0.68351	0.305675
2013	ctr	31.25	5.4	2.94534	1.31719	0.9248	0.43229	0.193326
2013	ctr	37.5	4.5	2.17945	0.974679	0.6096	0.35728	0.15978
2013	ctr	43.75	4.6	1.91703	0.857321	0.8412	0.94826	0.424075
2013	ctr	50	7.7	5.77278	2.58167	0.9528	1.3094	0.585581
2013	ctr	56.25	4.8	3.05369	1.36565	0.55	0.30868	0.138046
2013	ctr	62.5	3.83333	0.687184	0.307318	0.5916	0.27998	0.125211
2013	trt	6.25	4.5	2.79285	1.14018	0.431	0.38146	0.15573
2013	trt	12.5	4.1	1.78185	0.796869	0.3544	0.21335	0.095413
2013	trt	18.75	9	4.60435	1.87972	0.9893	1.02878	0.419998
2013	trt	25	10.5	5.95819	2.43242	1.16	1.14015	0.465464
2013	trt	31.25	7	5.85662	2.39096	0.951	0.81576	0.333033
2013	trt	37.5	5.41667	2.8181	1.15048	0.6197	0.50382	0.205684
2013	trt	43.75	2.91667	1.80046	0.735036	0.275	0.31359	0.128023
2013	trt	50	4.66667	3.92003	1.60035	0.2213	0.24059	0.0982205
2013	trt	56.25	4.25	2.87663	1.17438	0.2467	0.16019	0.0653973
2013	trt	62.5	4.66667	2.62467	1.17379	0.522	0.36611	0.163729
			1.66667	0.816497
			2.625	2.75114
			1.8	1.21707
			2.2	1.47267
			2.7	1.47267
			2.25	1.08972
			2.3	0.958514
			3.85	2.88639
			2.4	1.52684
			1.91667	0.343592
			2.25	1.39642
			2.05	0.890926
			4.5	2.30217
			5.25	2.97909
			3.5	2.92831
			2.70833	1.40905
			1.45833	0.900231
			2.33333	1.96002
			2.125	1.43831
			2.33333	1.31233
