# Supplementary material for: A savanna response to precipitation intensity
Source: PLoS One. 2017 Apr 7;12(4):e0175402. doi: 10.1371/journal.pone.0175402 (PMC5384789; doi:10.1371/journal.pone.0175402)
Supplement: S7 File — (XLSX) [file pone.0175402.s011.xlsx]

## Sheet: Sheet1
sample id	date	Depth	Plot	Treatment	plant type	Species	delta 18O	18O precision	delta D	D precision	D excess	D above control	proportion uptake
Dummy							-18.0941	0.825328	-6.26304	3.55509
Low							-18.276	0.716012	90.328	1.72525
High							-18.1842	0.752615	706.705	11.4258
Medium							-17.2488	0.24445	289.569	0.896256
970	Dec	5	9	trt	woody plant	F. virosa	-4.8508	0.931851	92.7806	4.80681	131.587	154.587	0.00678462
1331	Dec	5	9	trt	woody plant	F. virosa	-4.42	0.516097	84.3917	1.84671	119.752	142.752	0.00626519
1414	Dec	5	9	trt	woody plant	D. sinerea	-3.9752	0.768941	85.2435	3.56545	117.045	140.045	0.0061464
1441	Dec	5	9	trt	woody plant	F. virosa	-3.3176	0.0635909	90.1245	0.284701	116.665	139.665	0.00612973
1640	Dec	5	9	trt	woody plant	F. virosa	-2.4835	0.478249	107.456	2.94475	127.324	150.324	0.00659754
1650	Dec	5	9	trt	woody plant	F. virosa	-4.3202	0.950368	82.942	3.37306	117.504	140.504	0.00616652
1652	Dec	5	9	trt	woody plant	F. virosa	-3.4774	0.0524814	107.107	0.735068	134.926	157.926	0.00693118
1670	Dec	5	9	trt	woody plant	D. sinerea	-2.7074	0.23983	87.7231	1.77873	109.382	132.382	0.00581009
1682	Dec	5	9	trt	woody plant	D. sinerea	-1.6938	0.305903	111.633	1.23124	125.183	148.183	0.00650358
1704	Dec	5	9	trt	woody plant	D. sinerea	-4.7302	0.263549	81.0754	2.04407	118.917	141.917	0.00622856
2133	April	5	9	trt	woody plant	F. virosa	-9.3564	0.211832	94.0211	2.09442	168.872	191.872	0.00842103
721	Dec	5	5	trt	woody plant	O. trichocarpum	-0.561	0.348311	127.821	1.16042	132.309	155.309	0.0068163
367	Dec	5	5	trt	woody plant	D. sinerea	-0.671	0.115109	110.066	0.917598	115.434	138.434	0.00607568
690	Dec	5	5	trt	woody plant	F. virosa	-0.9845	0.225173	144.639	0.417703	152.515	175.515	0.00770313
797	Dec	5	5	trt	woody plant	F. virosa	-3.5372	0.395406	100.246	2.02515	128.544	151.544	0.00665107
800	Dec	5	5	trt	woody plant	O. trichocarpum	0.2122	0.243025	106.234	0.971622	104.536	127.536	0.0055974
853	Dec	5	5	trt	woody plant	O. trichocarpum	-0.82475	0.336178	105.506	2.65041	112.104	135.104	0.00592955
739	Dec	5	5	trt	woody plant	O. trichocarpum	0.62125	0.209783	110.734	1.16061	105.764	128.764	0.00565127
758	Dec	5	5	trt	woody plant	O. trichocarpum	-0.9036	0.369683	105.607	1.36307	112.836	135.836	0.00596168
854	Dec	5	5	trt	woody plant	O. trichocarpum	0.3308	0.0982838	109.483	0.767159	106.837	129.837	0.00569837
862	Dec	5	5	trt	woody plant	F. virosa	-1.6918	0.310186	111.81	1.46322	125.344	148.344	0.00651063
701	Dec	5	5	trt	woody plant	O. trichocarpum	0.0826	0.163558	103.228	0.729119	102.567	125.567	0.00551099
694	Dec	5	5	trt	woody plant	E. divinorum	-1.3166	0.209284	105.582	4.16382	116.115	139.115	0.00610557
715	Dec	5	5	trt	woody plant	F. virosa	-1.1256	0.319879	110.613	1.18238	119.617	142.617	0.0062593
870	Dec	5	5	trt	woody plant	A. nigrescens	-6.8254	0.292853	83.2226	0.794251	137.826	160.826	0.00705844
290	Dec	5	5	trt	woody plant	S. birrea	-0.9778	0.0137186	88.6759	0.578062	96.4983	119.498	0.00524463
708	Dec	5	5	trt	woody plant	S. birrea	-0.45325	0.174297	108.219	0.735449	111.845	134.845	0.00591816
1415	Dec	15	7	trt	woody plant	A. harveyi	-3.1626	0.0893829	86.5898	0.545797	111.891	134.891	0.00592017
1421	Dec	15	7	trt	woody plant	A. harveyi	-1.1252	0.264196	95.4422	0.796777	104.444	127.444	0.00559335
1428	Dec	15	7	trt	woody plant	A. harveyi	-2.8434	0.297174	88.2904	2.20895	111.038	134.038	0.00588274
2145	April	15	7	trt	woody plant	A. harveyi	-3.032	0.248954	86.4477	0.74011	110.704	133.704	0.00586809
1422	Dec	15	7	trt	woody plant	A. harveyi	-6.0286	1.02996	80.0118	2.67035	128.241	151.241	0.00663776
1660	Dec	15	7	trt	woody plant	A. harveyi	-5.2452	0.208856	81.4212	0.890049	123.383	146.383	0.00642455
2125	April	15	7	trt	woody plant	A. harveyi	-4.0538	0.354869	85.9973	0.956371	118.428	141.428	0.00620708
2164	April	15	7	trt	woody plant	A. harveyi	-3.6476	0.254182	85.6853	1.01557	114.866	137.866	0.00605076
1406	Dec	15	7	trt	woody plant	A. harveyi	-1.2798	0.213348	93.43	0.670059	103.668	126.668	0.00555931
1702	Dec	15	7	trt	woody plant	A. harveyi	-3.1246	0.165289	87.6546	0.881006	112.651	135.651	0.00595357
1710	Dec	15	7	trt	woody plant	A. harveyi	-3.3712	0.0475784	86.2942	0.211407	113.264	136.264	0.00598044
2345	April	15	7	trt	woody plant	A. harveyi	-2.8172	0.293526	87.8832	0.870034	110.421	133.421	0.00585567
414	Dec	15	7	trt	woody plant	A. harveyi	-4.2026	0.297	142.474	0.549595	176.095	199.095	0.008738
1376	Dec	15	7	trt	woody plant	D. sinerea	-2.7708	0.290981	111.285	0.682565	133.451	156.451	0.00686645
1517	Dec	15	7	trt	woody plant	D. sinerea	-4.11	#NUM!	90.764	#NUM!	123.644	146.644	0.00643602
1677	Dec	15	7	trt	woody plant	D. sinerea	-2.667	0.111191	160.068	1.30493	181.404	204.404	0.00897102
2169	April	15	7	trt	woody plant	D. sinerea	-4.4396	0.211475	84.468	0.516861	119.985	142.985	0.00627542
1369	Dec	15	7	trt	woody plant	A. harveyi	-8.0908	0.0326527	75.6666	0.22065	140.393	163.393	0.00717111
2127	April	15	7	trt	woody plant	A. harveyi	-1.5606	0.0450367	95.9613	2.26636	108.446	131.446	0.005769
2206	April	15	7	trt	woody plant	A. harveyi	-3.9072	0.230289	85.187	0.730039	116.445	139.445	0.00612004
699	Dec	15	7	trt	woody plant	D. sinerea	-0.189	0.193137	166.142	1.32144	167.654	190.654	0.00836754
1327	Dec	15	7	trt	woody plant	F. virosa	-5.4208	0.140846	84.7845	0.964605	128.151	151.151	0.00663382
1347	Dec	15	7	trt	woody plant	F. virosa	-3.918	0.262957	91.9654	0.933113	123.309	146.309	0.00642133
1423	Dec	15	7	trt	woody plant	F. virosa	-2.2002	0.0934061	90.8998	0.453155	108.501	131.501	0.00577143
1425	Dec	15	7	trt	woody plant	G. monticola	-3.6602	0.158028	79.9362	0.763245	109.218	132.218	0.00580287
1464	Dec	15	7	trt	woody plant	F. virosa	-2.1022	0.0459641	90.9315	0.330852	107.749	130.749	0.00573841
1497	Dec	15	7	trt	woody plant	A. harveyi	-2.8954	0.0401784	93.9387	0.270787	117.102	140.102	0.00614889
1762	Dec	15	7	trt	woody plant	F. virosa	-1.549	0.193399	98.4374	2.54901	110.829	133.829	0.0058736
2132	April	15	7	trt	woody plant	A. harveyi	-4.6356	0.336412	89.5089	1.48684	126.594	149.594	0.00656548
2136	April	15	7	trt	woody plant	G. monticola	-1.2154	0.0480708	112.795	1.32733	122.518	145.518	0.0063866
2138	April	15	7	trt	woody plant	A. harveyi	-3.6906	0.0813068	91.7473	0.662747	121.272	144.272	0.00633192
2143	April	15	7	trt	woody plant	G. monticola	-3.777	0.30456	83.9681	1.35833	114.184	137.184	0.00602083
2172	April	15	7	trt	woody plant	A. harveyi	-3.3782	0.170484	90.5578	0.78072	117.583	140.583	0.00617002
696	Dec	15	7	trt	woody plant	A. harveyi	-0.691	0.192913	104.704	0.493002	110.232	133.232	0.00584739
697	Dec	15	7	trt	woody plant	G. flavescens	-0.7304	0.0843522	101.13	0.333343	106.974	129.974	0.00570437
732	Dec	15	7	trt	woody plant	A. harveyi	-2.292	0.217972	97.2497	0.651633	115.586	138.586	0.00608235
796	Dec	15	7	trt	woody plant	A. harveyi	-1.98075	0.0495	98.1865	0.400431	114.032	137.032	0.00601418
861	Dec	15	7	trt	woody plant	A. nigrescens	-1.9986	0.273908	102.811	2.17262	118.799	141.799	0.00622339
753	Dec	15	7	trt	woody plant	F. virosa	-1.5642	0.0493933	109.599	0.482163	122.113	145.113	0.00636882
762	Dec	15	7	trt	woody plant	D. sinerea	1.7188	0.145913	101.259	1.25641	87.5088	110.509	0.00485009
872	Dec	15	7	trt	woody plant	D. sinerea	-1.381	0.12659	115.244	7.13525	126.292	149.292	0.00655221
764	Dec	15	7	trt	woody plant	A. harveyi	-2.382	0.316398	209.827	1.33897	228.883	251.883	0.0110548
1440	Dec	30	5	trt	woody plant	S. birrea	-6.2036	0.101771	79.801	1.68999	129.43	152.43	0.00668995
2226	April	30	5	trt	woody plant	S. birrea	-1.93575	0.374804	90.7272	1.66682	106.213	129.213	0.005671
370	Dec	30	3	trt	woody plant	D. sinerea	-0.738667	0.200809	135.831	0.78594	141.74	164.74	0.00723023
571	Dec	30	3	trt	woody plant	C. imberbe	-1.333	0.111859	96.3952	0.670108	107.059	130.059	0.00570813
1334	Dec	30	5	trt	woody plant	F. virosa	-3.1642	0.412983	80.71	2.30862	106.024	129.024	0.00566268
1438	Dec	30	5	trt	woody plant	F. virosa	-5.2106	0.0638107	168.354	0.875567	210.039	233.039	0.0102278
2167	April	30	5	trt	woody plant	F. virosa	-3.81	0.0934478	86.7513	1.05143	117.231	140.231	0.00615457
2209	April	30	7	trt	woody plant	F. virosa	-3.75175	0.141271	84.5709	1.27778	114.585	137.585	0.00603843
2211	April	30	5	trt	woody plant	F. virosa	-2.333	0.0906091	92.0064	1.13168	110.67	133.67	0.00586662
312	Dec	30	3	trt	woody plant	D. sinerea	-2.035	#NUM!	111.936	#NUM!	128.216	151.216	0.0066367
358	Dec	30	3	trt	woody plant	F. virosa	-1.9965	0.516895	105.709	0.140007	121.681	144.681	0.00634985
1022	Dec	30	5	trt	woody plant	D. sinerea	-5.72975	0.206563	78.3501	0.406121	124.188	147.188	0.0064599
1351	Dec	30	5	trt	woody plant	D. sinerea	-3.5155	0.126186	82.3557	0.255131	110.48	133.48	0.00585825
2194	April	30	5	trt	woody plant	D. sinerea	-3.47525	0.124436	85.1506	0.783995	112.953	135.953	0.00596678
2217	April	30	5	trt	woody plant	D. sinerea	-2.4255	0.14658	87.9582	0.724296	107.362	130.362	0.00572143
313	Dec	30	3	trt	woody plant	D. sinerea	-0.049	0.0281603	116.007	0.234438	116.399	139.399	0.00611803
380	Dec	30	3	trt	woody plant	D. sinerea	0.3298	0.912034	108.358	2.36137	105.72	128.72	0.00564934
807	Dec	30	3	trt	woody plant	D. sinerea	-0.8086	0.043747	570.701	1.90183	577.17	600.17	0.0263407
720	Dec	30	3	trt	woody plant	B. spiciformis	-0.7472	0.0335738	108.395	0.759873	114.373	137.373	0.00602912
791	Dec	30	3	trt	woody plant	S. birrea	-1.8468	0.308692	103.689	1.26628	118.463	141.463	0.00620864
820	Dec	30	3	trt	woody plant	S. birrea	-0.464	#NUM!	123.7	#NUM!	127.412	150.412	0.00660139
863	Dec	30	3	trt	woody plant	D. sinerea	-1.3662	0.376655	102.635	1.25035	113.564	136.564	0.00599363
727	Dec	30	8	trt	woody plant	B. spiciformis	4.2062	0.0254008	111.71	0.180447	78.0602	101.06	0.0044354
849	Dec	30	3	trt	woody plant	B. spiciformis	-1.657	#NUM!	101.858	#NUM!	115.114	138.114	0.00606167
450	Dec	30	10	trt	woody plant	L. schweinfurthii	0.6384	0.0348181	107.309	0.247989	102.202	125.202	0.00549495
724	Dec	30	3	trt	woody plant	D. sinerea	-0.3134	0.0692517	105.032	0.150682	107.539	130.539	0.00572918
864	Dec	30	3	trt	woody plant	D. sinerea	-1.8998	0.0180887	100.778	0.0626602	115.977	138.977	0.0060995
1352	Dec	45	3	trt	woody plant	D. sinerea	-4.5616	0.133354	92.5904	1.22522	129.083	152.083	0.00667474
1402	Dec	45	3	trt	woody plant	D. sinerea	-1.1348	0.058234	99.5607	0.205482	108.639	131.639	0.00577747
1405	Dec	45	3	trt	woody plant	C. imberbe	-3.4932	0.0529122	91.7212	0.392444	119.667	142.667	0.00626146
1561	Dec	45	3	trt	woody plant	C. imberbe	-3.48	#NUM!	82.1599	#NUM!	110	133	0.0058372
1764	Dec	45	3	trt	woody plant	D. sinerea	-5.289	#NUM!	85.1082	#NUM!	127.42	150.42	0.00660175
2170	April	45	3	trt	woody plant	D. sinerea	-4.4812	0.0301861	112.522	0.412131	148.371	171.371	0.00752126
2317	April	45	3	trt	woody plant	D. sinerea	-3.7274	0.0365759	98.4217	0.113911	128.241	151.241	0.00663777
2319	April	45	3	trt	woody plant	D. sinerea	-0.5882	0.0641927	100.375	0.426306	105.08	128.08	0.00562129
2335	April	45	3	trt	woody plant	C. imberbe	-5.3818	0.748141	79.2268	1.98995	122.281	145.281	0.0063762
2336	April	45	3	trt	woody plant	D. sinerea	-3.2552	0.552632	90.3685	1.71758	116.41	139.41	0.00611853
2367	April	45	3	trt	woody plant	C. imberbe	-4.1458	0.0447795	82.3572	0.279588	115.524	138.524	0.00607962
693	Dec	45	11	trt	woody plant	D. sinerea	-3.938	0.337155	120.441	1.42497	151.945	174.945	0.00767811
2236	April	45	3	trt	woody plant	D. sinerea	-5.6176	0.0626003	95.3893	0.113977	140.33	163.33	0.00716835
2329	April	45	3	trt	woody plant	D. sinerea	-1.8528	0.0392772	92.8912	0.317904	107.714	130.714	0.00573685
2353	April	45	3	trt	woody plant	D. sinerea	-1.813	0.0413159	94.7444	0.263141	109.248	132.248	0.00580421
2371	April	45	3	trt	woody plant	D. sinerea	-1.4695	0.279307	94.8009	0.641346	106.557	129.557	0.00568609
1368	Dec	45	3	trt	woody plant	F. virosa	-6.5	0.0264575	115.19	0.276082	167.19	190.19	0.0083472
1413	Dec	45	3	trt	woody plant	D. sinerea	-3.4782	0.0381405	123.981	0.0727276	151.806	174.806	0.00767202
1420	Dec	45	3	trt	woody plant	F. virosa	0.4098	0.064064	109.237	0.29395	105.959	128.959	0.00565983
1665	Dec	45	3	trt	woody plant	D. sinerea	-8.4268	0.0355626	93.609	0.233476	161.023	184.023	0.00807655
2011	April	45	3	trt	woody plant	F. virosa	-4.838	#NUM!	87.7589	#NUM!	126.463	149.463	0.00655973
2157	April	45	3	trt	woody plant	D. sinerea	-10.6436	0.0382466	88.6287	2.15292	173.778	196.778	0.00863631
2178	April	45	3	trt	woody plant	F. virosa	0.502	0.0307679	154.799	0.400767	150.783	173.783	0.00762709
2334	April	45	3	trt	woody plant	D. sinerea	-2.0192	0.0820134	97.2069	1.14938	113.361	136.361	0.00598469
2341	April	45	3	trt	woody plant	D. sinerea	-2.0994	0.0450478	94.7625	0.203461	111.558	134.558	0.00590556
317	Dec	45	11	trt	woody plant	F. virosa	-2.8426	0.031667	102.221	0.649029	124.961	147.961	0.00649383
766	Dec	45	11	trt	woody plant	D. sinerea	-1.3004	0.0352959	98.6384	0.112137	109.042	132.042	0.00579514
2173	April	45	3	trt	woody plant	D. sinerea	-4.7094	0.0407468	93.79	0.135878	131.465	154.465	0.00677928
2185	April	45	3	trt	woody plant	D. sinerea	-1.20175	0.0401362	94.5592	0.180009	104.173	127.173	0.00558147
2277	April	45	3	trt	woody plant	D. sinerea	-2.10425	0.0179141	89.9903	0.431575	106.824	129.824	0.00569782
866	Dec	45	11	trt	woody plant	D. sinerea	-2.0928	0.198047	117.235	0.647682	133.977	156.977	0.00688952
798	Dec	45	11	trt	woody plant	G. monticola	0.787	0.10788	108.164	0.281963	101.868	124.868	0.00548031
803	Dec	45	11	trt	woody plant	D. sinerea	-0.8798	0.0317994	100.064	0.40852	107.102	130.102	0.00571003
810	Dec	45	11	trt	woody plant	D. sinerea	-0.487	0.0414548	107.993	0.185593	111.889	134.889	0.00592011
2351	April	60	1	trt	woody plant	D. sinerea	-2.7434	0.0234691	299.037	2.06725	320.984	343.984	0.015097
2359	April	60	1	trt	woody plant	D. sinerea	-2.728	0.0217486	324.581	0.732876	346.405	369.405	0.0162127
2330	April	60	1	trt	woody plant	D. sinerea	-1.9522	0.0353723	116.136	2.43177	131.753	154.753	0.00679192
2339	April	60	1	trt	woody plant	D. sinerea	-2.111	0.156446	115.859	0.824735	132.747	155.747	0.00683555
2360	April	60	1	trt	woody plant	D. sinerea	-1.914	0.03937	113.917	0.402709	129.229	152.229	0.00668115
2270	April	60	1	trt	woody plant	F. virosa	-0.7268	0.0837986	121.808	1.68761	127.622	150.622	0.00661061
2348	April	60	1	trt	woody plant	F. virosa	-2.142	0.0926499	109.748	0.775182	126.884	149.884	0.00657823
253	Dec	60	1	trt	woody plant	F. virosa	-2.2432	0.0641966	107.443	0.563662	125.388	148.388	0.00651258
369	Dec	60	1	trt	woody plant	D. sinerea	-0.315667	0.0136137	116.446	0.2007	118.971	141.971	0.00623094
1452	Dec	60	1	trt	woody plant	F. virosa	-3.8102	0.0267339	82.8206	0.349413	113.302	136.302	0.00598213
1486	Dec	60	1	trt	woody plant	F. virosa	-3.585	#NUM!	82.8651	#NUM!	111.545	134.545	0.00590501
1539	Dec	60	1	trt	woody plant	F. virosa	-3.2144	0.0188494	87.3072	0.165473	113.022	136.022	0.00596985
545	Dec	60	1	trt	woody plant	A. harveyi	-0.1805	0.0474236	111.453	0.393106	112.897	135.897	0.00596435
652	Dec	60	1	trt	woody plant	D. sinerea	-1.36	#NUM!	97.0221	#NUM!	107.902	130.902	0.00574513
403	Dec	60	1	trt	woody plant	A. harveyi	3.665	0.0348138	113.239	0.262073	83.9193	106.919	0.00469255
433	Dec	60	1	trt	woody plant	A. nigrescens	-0.888	#NUM!	102.545	#NUM!	109.649	132.649	0.0058218
772	Dec	60	1	trt	woody plant	A. harveyi	-0.0774	0.0580241	106.689	0.975395	107.308	130.308	0.00571905
368	Dec	60	1	trt	woody plant	F. virosa	0.8292	0.0463595	116.267	0.332926	109.633	132.633	0.00582111
544	Dec	60	1	trt	woody plant	A. harveyi	-0.2898	0.0531761	117.752	0.384115	120.071	143.071	0.00627919
422	Dec	60	1	trt	woody plant	E. rigida	-0.6565	0.118832	111.186	1.00238	116.438	139.438	0.00611974
425	Dec	60	1	trt	woody plant	D. sinerea	0.1956	0.0822484	103.592	0.270483	102.027	125.027	0.00548729
430	Dec	60	1	trt	woody plant	S. birrea	0.2704	0.0420214	107.973	0.185469	105.81	128.81	0.00565329
	Dec				woody plant
1330	Dec	5	10	ctrl	woody plant	F. virosa	-3.3634	0.0298463	84.6632	0.223451	111.57	134.57	0.0254587
1358	Dec	5	10	ctrl	woody plant	F. virosa	-3.4322	0.0211471	84.7932	0.319177	112.251	135.251	0.0255874
1375	Dec	5	10	ctrl	woody plant	F. virosa	-3.0046	0.0285359	83.4442	0.174324	107.481	130.481	0.024685
1466	Dec	5	10	ctrl	woody plant	F. virosa	-2.3535	0.0100167	88.566	0.352404	107.394	130.394	0.0246686
1543	Dec	5	10	ctrl	woody plant	F. virosa	-1.986	0.0251529	88.9163	0.104857	104.804	127.804	0.0241786
1646	Dec	5	10	ctrl	woody plant	F. virosa	-3.16	1.11581	81.0183	5.17673	106.298	129.298	0.0244613
440	Dec	5	6	ctrl	woody plant	D. sinerea	-0.131	#NUM!	301.845	#NUM!	302.893	325.893	0.0616539
1408	Dec	5	10	ctrl	woody plant	D. sinerea	-8.908	#NUM!	58.5432	#NUM!	129.807	152.807	0.0289088
1409	Dec	5	10	ctrl	woody plant	E. rigida	-2.9088	0.113926	86.7179	0.968617	109.988	132.988	0.0251594
1435	Dec	5	10	ctrl	woody plant	E. rigida	-5.736	0.247	77.2821	2.0519	123.17	146.17	0.0276532
1459	Dec	5	10	ctrl	woody plant	D. sinerea	-4.15375	0.566282	83.3175	2.79034	116.548	139.548	0.0264003
1465	Dec	5	10	ctrl	woody plant	D. sinerea	-5.491	0.606698	79.6129	0.650538	123.541	146.541	0.0277233
1505	Dec	5	10	ctrl	woody plant	E. rigida	-3.333	0.534825	81.9867	2.97514	108.651	131.651	0.0249063
1544	Dec	5	10	ctrl	woody plant	D. sinerea	-2.8396	0.407161	87.8	3.19773	110.517	133.517	0.0252593
2243	April	5	10	ctrl	woody plant	E. rigida	-3.7252	0.254577	80.828	0.618781	110.63	133.63	0.0252807
1016	Dec	5	10	ctrl	woody plant	O. trichocarpum	-4.5542	0.395878	77.2596	1.67285	113.693	136.693	0.0258603
1340	Dec	5	10	ctrl	woody plant	O. trichocarpum	-4.8492	1.42736	76.0553	3.36979	114.849	137.849	0.0260789
1444	Dec	5	10	ctrl	woody plant	O. trichocarpum	-4.69433	0.612175	87.08	2.6113	124.635	147.635	0.0279302
1654	Dec	5	10	ctrl	woody plant	O. trichocarpum	-5.606	1.25142	77.8601	3.39892	122.708	145.708	0.0275658
716	Dec	5	6	ctrl	woody plant	A. nigrescens	-2.487	1.18605	212.575	5.50159	232.471	255.471	0.0483312
717	Dec	5	6	ctrl	woody plant	D. sinerea	-1.4396	0.187176	311.178	3.5437	322.695	345.695	0.0654002
754	Dec	5	6	ctrl	woody plant	G. monticola	0.9146	0.483087	112.269	3.42178	104.952	127.952	0.0242066
843	Dec	5	6	ctrl	woody plant	D. sinerea	-1.4926	0.0653781	98.8328	0.566768	110.774	133.774	0.0253079
400	Dec	5	6	ctrl	woody plant	D. sinerea	-3.5436	1.00972	90.6056	2.32233	118.954	141.954	0.0268556
774	Dec	5	6	ctrl	woody plant	D. sinerea	-1.35475	0.727099	96.3638	4.68525	107.202	130.202	0.0246322
845	Dec	5	6	ctrl	woody plant	D. sinerea	-0.80825	0.467892	99.3975	3.15314	105.864	128.864	0.024379
880	Dec	5	6	ctrl	woody plant	A. nigrescens	-1.4118	0.372435	98.556	2.53056	109.85	132.85	0.0251333
822	Dec	5	6	ctrl	woody plant	S. birrea	-0.18225	0.101194	109.469	1.28885	110.927	133.927	0.0253369
726	Dec	5	6	ctrl	woody plant	D. sinerea	-1.54	0.139339	342.012	4.89735	354.332	377.332	0.0713854
1462	Dec	15	8	ctrl	woody plant	D. sinerea	-3.24	0.201651	88.101	1.3118	114.021	137.021	0.0259223
1678	Dec	15	8	ctrl	woody plant	D. sinerea	-4.187	1.22361	83.4021	2.96557	116.898	139.898	0.0264666
2314	April	15	8	ctrl	woody plant	D. sinerea	-3.083	0.0480833	85.6329	0.148492	110.297	133.297	0.0252177
691	Dec	15	8	ctrl	woody plant	F. virosa	-0.1374	0.605665	145.075	1.76085	146.174	169.174	0.0320051
709	Dec	15	8	ctrl	woody plant	F. virosa	1.58525	0.509128	121.558	2.53315	108.876	131.876	0.0249489
985	Dec	15	8	ctrl	woody plant	D. sinerea	-3.4288	0.11404	85.3082	0.663894	112.739	135.739	0.0256797
1329	Dec	15	8	ctrl	woody plant	F. virosa	-3.7902	0.043917	114.504	0.53398	144.825	167.825	0.03175
1338	Dec	15	8	ctrl	woody plant	D. sinerea	-3.3204	0.05445	93.7361	0.73981	120.299	143.299	0.02711
1367	Dec	15	8	ctrl	woody plant	D. sinerea	-3.369	0.0351568	84.1616	0.0828573	111.114	134.114	0.0253722
1427	Dec	15	8	ctrl	woody plant	D. sinerea	-6.8285	0.0705809	79.4161	0.315225	134.044	157.044	0.0297104
1456	Dec	15	8	ctrl	woody plant	F. virosa	-3.0362	0.0293547	81.6306	0.25758	105.92	128.92	0.0243897
1468	Dec	15	8	ctrl	woody plant	D. sinerea	-3.48533	0.0626844	84.7573	0.342176	112.64	135.64	0.025661
1633	Dec	15	8	ctrl	woody plant	D. sinerea	-2.0472	0.0569096	93.7376	0.562056	110.115	133.115	0.0251834
1639	Dec	15	8	ctrl	woody plant	F. virosa	-3.00375	0.0337676	88.0257	0.167012	112.056	135.056	0.0255505
1727	Dec	15	8	ctrl	woody plant	F. virosa	-3.06433	0.333289	85.6331	2.53465	110.148	133.148	0.0251895
2322	April	15	8	ctrl	woody plant	D. sinerea	-2.91867	0.203323	82.6548	1.41928	106.004	129.004	0.0244056
2344	April	15	8	ctrl	woody plant	D. sinerea	-3.13625	0.0819039	88.354	2.95177	113.444	136.444	0.0258131
2361	April	15	8	ctrl	woody plant	D. sinerea	-3.90367	0.0346458	85.0318	0.168437	116.261	139.261	0.0263461
829	Dec	15	8	ctrl	woody plant	F. virosa	-0.5484	0.460999	313.664	8.79965	318.051	341.051	0.0645217
1461	Dec	15	8	ctrl	woody plant	C. imberbe	-4.64175	0.0322839	81.1012	2.35055	118.235	141.235	0.0267196
1643	Dec	15	8	ctrl	woody plant	C. imberbe	-4.2008	0.136882	79.6195	0.801365	113.226	136.226	0.0257719
1662	Dec	15	8	ctrl	woody plant	C. imberbe	-4.566	0.475255	79.2145	1.60564	115.743	138.743	0.026248
1703	Dec	15	8	ctrl	woody plant	C. imberbe	-3.8582	0.755143	109.644	2.27086	140.51	163.51	0.0309336
1758	Dec	15	8	ctrl	woody plant	C. imberbe	-4.175	0.0402989	79.4155	0.425203	112.815	135.815	0.0256942
1374	Dec	15	8	ctrl	woody plant	D. sinerea	-8.264	0.490874	73.7399	3.02323	139.852	162.852	0.0308091
1658	Dec	15	8	ctrl	woody plant	D. sinerea	-3.3515	0.0953782	80.4385	0.225791	107.251	130.251	0.0246414
1757	Dec	15	8	ctrl	woody plant	D. sinerea	-4.0726	0.0872055	84.7937	0.425102	117.374	140.374	0.0265567
844	Dec	15	8	ctrl	woody plant	A. nigrescens	-0.6758	0.0560598	111.057	0.474006	116.463	139.463	0.0263843
765	Dec	15	8	ctrl	woody plant	A. nigrescens	-1.5595	0.020567	120.471	0.196696	132.947	155.947	0.0295028
835	Dec	15	8	ctrl	woody plant	A. harveyi	-3.1054	0.508395	92.4666	1.12846	117.31	140.31	0.0265445
852	Dec	15	8	ctrl	woody plant	A. harveyi	-0.441	0.0412916	103.484	0.276953	107.012	130.012	0.0245963
748	Dec	15	8	ctrl	woody plant	F. virosa	-0.021	0.0194294	123.633	0.306003	123.801	146.801	0.0277725
781	Dec	15	8	ctrl	woody plant	A. harveyi	-0.3562	0.309805	101.307	1.23071	104.156	127.156	0.024056
731	Dec	15	8	ctrl	woody plant	E. rigida	0.2158	0.0577598	172.597	1.12335	170.87	193.87	0.0366773
1333	Dec	30	6	ctrl	woody plant	D. sinerea	-2.7658	0.099049	105.848	1.10898	127.974	150.974	0.028562
1337	Dec	30	6	ctrl	woody plant	D. sinerea	-7.0272	0.192454	90.5775	1.96579	146.795	169.795	0.0321227
2186	April	30	6	ctrl	woody plant	D. sinerea	-4.738	0.0588855	89.7472	2.61096	127.651	150.651	0.0285009
2187	April	30	6	ctrl	woody plant	D. sinerea	-4.0194	0.0487627	86.534	0.202268	118.689	141.689	0.0268054
2242	April	30	6	ctrl	woody plant	D. sinerea	-4.183	0.0173638	84.5451	0.128311	118.009	141.009	0.0266768
505	Dec	30	4	ctrl	woody plant	O. trichocarpum	-0.76175	0.0367639	137.14	0.793666	143.234	166.234	0.0314489
570	Dec	30	4	ctrl	woody plant	O. trichocarpum	0.026	0.0567935	127.199	0.436312	126.991	149.991	0.0283759
1434	Dec	30	6	ctrl	woody plant	F. virosa	-4.70425	0.165415	105.105	1.34912	142.739	165.739	0.0313553
1436	Dec	30	6	ctrl	woody plant	F. virosa	0.4096	0.183006	129.5	1.63268	126.224	149.224	0.0282308
1771	Dec	30	6	ctrl	woody plant	F. virosa	-7.022	0.322624	101.557	1.26912	157.733	180.733	0.034192
2152	April	30	6	ctrl	woody plant	F. virosa	-2.9716	0.040315	99.2341	0.310333	123.007	146.007	0.0276223
2192	April	30	6	ctrl	woody plant	F. virosa	-3.636	0.127279	93.8548	0.469519	122.943	145.943	0.0276102
2197	April	30	6	ctrl	woody plant	F. virosa	-4.12075	0.0482589	92.5372	0.203422	125.503	148.503	0.0280945
2201	April	30	6	ctrl	woody plant	F. virosa	-5.18	#NUM!	94.1118	#NUM!	135.552	158.552	0.0299956
2216	April	30	6	ctrl	woody plant	F. virosa	-0.374	0.343375	110.834	1.97779	113.826	136.826	0.0258853
2268	April	30	6	ctrl	woody plant	F. virosa	2.7306	0.166826	352.799	5.48755	330.954	353.954	0.0669628
1439	Dec	30	6	ctrl	woody plant	F. virosa	-1.3484	0.259542	211.737	1.61476	222.524	245.524	0.0464494
2148	April	30	6	ctrl	woody plant	F. virosa	-3.5624	0.10063	158.254	0.839117	186.753	209.753	0.0396821
2223	April	30	6	ctrl	woody plant	F. virosa	-1.5554	0.209925	100.939	1.12569	113.382	136.382	0.0258013
416	Dec	30	4	ctrl	woody plant	A. nigrescens	-0.4296	0.101562	130.276	0.608102	133.713	156.713	0.0296477
976	Dec	30	6	ctrl	woody plant	D. sinerea	-5.3416	0.100226	81.7574	1.31382	124.49	147.49	0.0279029
1445	Dec	30	6	ctrl	woody plant	D. sinerea	-3.421	0.138532	85.5652	0.734552	112.933	135.933	0.0257165
2203	April	30	6	ctrl	woody plant	D. sinerea	-4.67725	0.0591798	82.3594	0.408724	119.777	142.777	0.0270113
2241	April	30	6	ctrl	woody plant	D. sinerea	-4.5898	0.0951457	83.8004	0.650853	120.519	143.519	0.0271516
305	Dec	30	4	ctrl	woody plant	D. sinerea	-1.55375	0.138514	108.631	1.16874	121.061	144.061	0.0272542
447	Dec	30	4	ctrl	woody plant	F. virosa	-0.0218	0.0190447	109.372	0.0922946	109.546	132.546	0.0250758
567	Dec	30	4	ctrl	woody plant	O. trichocarpum	0.811	0.0392237	110.427	0.0936307	103.939	126.939	0.0240149
644	Dec	30	4	ctrl	woody plant	D. sinerea	0.2114	0.596978	112.893	3.22251	111.201	134.201	0.0253888
678	Dec	30	4	ctrl	woody plant	O. trichocarpum	0.4014	0.330282	109.281	1.85505	106.07	129.07	0.0244181
256	Dec	30	4	ctrl	woody plant	S. birrea	-2.8608	0.144157	316.208	3.27151	339.094	362.094	0.0685027
657	Dec	30	4	ctrl	woody plant	D. sinerea	0.1788	0.0770694	117.965	2.55206	116.535	139.535	0.0263978
855	Dec	30	4	ctrl	woody plant	O. trichocarpum	-4.5994	2.59829	97.2927	6.00322	134.088	157.088	0.0297186
745	Dec	30	4	ctrl	woody plant	O. trichocarpum	-1.685	1.21346	104.505	3.00819	117.985	140.985	0.0266723
809	Dec	30	4	ctrl	woody plant	D. sinerea	-0.4428	0.60186	106.802	1.73763	110.345	133.345	0.0252268
769	Dec	30	4	ctrl	woody plant	F. virosa	0.6284	0.166999	117.025	1.39725	111.998	134.998	0.0255395
318	Dec	30	4	ctrl	woody plant	D. sinerea	-2.0432	0.0455379	102.695	0.259409	119.04	142.04	0.0268719
760	Dec	30	4	ctrl	woody plant	F. virosa	-1.9096	0.0491915	103.976	0.145008	119.253	142.253	0.0269121
838	Dec	30	4	ctrl	woody plant	F. virosa	-0.4398	0.167361	108.196	0.335345	111.714	134.714	0.0254858
859	Dec	30	4	ctrl	woody plant	E. rigida	-0.5596	0.0979071	107.476	0.309007	111.952	134.952	0.025531
631	Dec	30	4	ctrl	woody plant	O. trichocarpum	-0.325	0.0529953	154.236	0.775757	156.836	179.836	0.0340222
1208	Dec	45	4	ctrl	woody plant	M. angolensis	-3.3964	0.0749386	88.5095	0.907081	115.681	138.681	0.0262363
1359	Dec	45	4	ctrl	woody plant	D. sinerea	-6.1086	0.029416	82.4941	0.19363	131.363	154.363	0.0292031
1407	Dec	45	4	ctrl	woody plant	D. sinerea	-5.0438	0.0398146	80.7289	0.225313	121.079	144.079	0.0272576
1451	Dec	45	4	ctrl	woody plant	M. angolensis	-3.4324	0.0744164	87.7755	0.47342	115.235	138.235	0.0261519
2010	April	45	4	ctrl	woody plant	D. sinerea	-2.8885	0.511075	80.8784	3.1836	103.986	126.986	0.0240239
2153	April	45	4	ctrl	woody plant	M. angolensis	-3.905	0.171219	86.5529	1.22452	117.793	140.793	0.0266359
2229	April	45	4	ctrl	woody plant	D. sinerea	-5.009	#NUM!	85.2535	#NUM!	125.325	148.325	0.0280609
2250	April	45	4	ctrl	woody plant	D. sinerea	-4.47925	0.31757	85.4498	1.38855	121.284	144.284	0.0272963
2320	April	45	4	ctrl	woody plant	M. angolensis	-2.604	#NUM!	87.3185	#NUM!	108.15	131.15	0.0248117
1417	Dec	45	4	ctrl	woody plant	F. virosa	-4.089	#NUM!	80.3634	#NUM!	113.075	136.075	0.0257434
2233	April	45	4	ctrl	woody plant	F. virosa	-6.5552	0.12116	115.858	3.55084	168.299	191.299	0.0361909
2311	April	45	4	ctrl	woody plant	F. virosa	-3.554	0.019799	83.3817	0.724784	111.814	134.814	0.0255047
2312	April	45	4	ctrl	woody plant	F. virosa	-2.7594	0.0219386	82.6013	0.20359	104.677	127.677	0.0241545
1339	Dec	45	4	ctrl	woody plant	F. virosa	-5.9598	0.380681	86.9587	1.5498	134.637	157.637	0.0298225
1410	Dec	45	4	ctrl	woody plant	F. virosa	-6.338	2.28325	76.2979	5.1421	127.002	150.002	0.0283781
1673	Dec	45	4	ctrl	woody plant	F. virosa	-6.82233	1.28699	74.4204	3.56656	128.999	151.999	0.0287559
2222	April	45	4	ctrl	woody plant	F. virosa	-5.8434	1.3019	77.8762	3.03914	124.623	147.623	0.0279281
1774	Dec	45	4	ctrl	woody plant	Ximenia sp.	-6.4462	1.77238	131.006	4.59723	182.576	205.576	0.0388918
2171	April	45	4	ctrl	woody plant	Ximenia sp.	-4.3464	1.37597	114.555	3.4439	149.326	172.326	0.0326015
2219	April	45	4	ctrl	woody plant	Ximenia sp.	-6.528	1.63502	116.502	4.07359	168.726	191.726	0.0362716
2281	April	45	4	ctrl	woody plant	Ximenia sp.	-3.9922	0.913672	129.444	2.50546	161.381	184.381	0.0348821
1353	Dec	45	4	ctrl	woody plant	C. imberbe	-9.193	0.522915	74.5511	1.53939	148.095	171.095	0.0323686
1418	Dec	45	4	ctrl	woody plant	C. imberbe	-11.4622	0.894868	69.9001	2.15882	161.598	184.598	0.0349231
2151	April	45	4	ctrl	woody plant	C. imberbe	-4.1436	1.26664	82.7723	3.39775	115.921	138.921	0.0262818
2199	April	45	4	ctrl	woody plant	C. imberbe	-1.4096	0.0435178	89.0456	0.222865	100.322	123.322	0.0233307
2213	April	45	4	ctrl	woody plant	C. imberbe	-4.3592	0.323814	84.3924	1.0673	119.266	142.266	0.0269146
817	Dec	45	12	ctrl	woody plant	A. nigrescens	-2.0048	0.354778	101.634	0.830989	117.673	140.673	0.0266131
1443	Dec	45	4	ctrl	woody plant	A. nigrescens	-5.6054	0.258328	85.1873	0.879103	130.031	153.031	0.028951
2224	April	45	4	ctrl	woody plant	A. nigrescens	-4.6734	0.361734	80.7607	1.03079	118.148	141.148	0.026703
2304	April	45	4	ctrl	woody plant	A. nigrescens	-5.6182	0.5598	79.3779	1.51208	124.324	147.324	0.0278714
752	Dec	45	12	ctrl	woody plant	F. virosa	0.4354	0.50694	106.163	1.21006	102.68	125.68	0.0237768
761	Dec	45	12	ctrl	woody plant	A. nigrescens	-1.803	0.591543	102.851	1.79026	117.275	140.275	0.0265379
875	Dec	45	12	ctrl	woody plant	A. nigrescens	-1.63625	0.266633	142.152	1.15892	155.242	178.242	0.0337206
841	Dec	45	12	ctrl	woody plant	A. nigrescens	-1.542	0.321203	98.3413	1.18789	110.677	133.677	0.0252897
847	Dec	45	12	ctrl	woody plant	A. nigrescens	-1.0626	0.0136675	101.568	0.161905	110.069	133.069	0.0251747
856	Dec	45	12	ctrl	woody plant	P. africanum	-1.253	0.0255049	130.401	0.534322	140.425	163.425	0.0309175
826	Dec	45	12	ctrl	woody plant	D. sinerea	-0.92425	0.0460679	102.943	0.300465	110.337	133.337	0.0252254
833	Dec	45	12	ctrl	woody plant	A. nigrescens	-0.10575	0.123993	122.443	0.681651	123.289	146.289	0.0276757
858	Dec	45	12	ctrl	woody plant	A. nigrescens	-0.721	0.149798	103.363	0.599596	109.131	132.131	0.0249971
700	Dec	45	12	ctrl	woody plant	E. rigida	-0.478	0.089758	108.155	0.306246	111.979	134.979	0.0255359
444	Dec	60	2	ctrl	woody plant	L. schweinfurthii	-0.2755	0.452139	109.902	1.25122	112.106	135.106	0.02556
300	Dec	60	2	ctrl	woody plant	L. schweinfurthii	-0.785	0.469537	109.808	1.40501	116.088	139.088	0.0263134
346	Dec	60	2	ctrl	woody plant	C. abbreviata	-1.3314	0.0359068	117.238	3.05383	127.889	150.889	0.0285459
1728	Dec	60	2	ctrl	woody plant	D. sinerea	-3.7256	0.333669	85.3294	0.69091	115.134	138.134	0.0261329
2337	April	60	2	ctrl	woody plant	D. sinerea	-2.6712	0.0377584	86.6509	0.131831	108.02	131.02	0.0247871
2343	April	60	2	ctrl	woody plant	D. sinerea	-2.1085	0.146079	98.9979	0.610122	115.866	138.866	0.0262713
1371	Dec	60	2	ctrl	woody plant	D. sinerea	-2.9848	0.330809	90.5648	1.04646	114.443	137.443	0.0260022
1404	Dec	60	2	ctrl	woody plant	S. birrea	-3.5998	0.611954	82.3865	1.54631	111.185	134.185	0.0253857
1474	Dec	60	2	ctrl	woody plant	S. birrea	-3.1672	0.0422989	83.8691	0.127037	109.207	132.207	0.0250115
1645	Dec	60	2	ctrl	woody plant	D. sinerea	-1.3734	0.0297456	85.1565	0.00858487	96.1437	119.144	0.0225402
2356	April	60	2	ctrl	woody plant	S. birrea	-2.033	0.0559062	88.859	0.15172	105.123	128.123	0.0242389
654	Dec	60	2	ctrl	woody plant	C. imberbe	-0.1215	0.06914	108.311	0.287836	109.283	132.283	0.025026
1472	Dec	60	2	ctrl	woody plant	F. virosa	-2.2946	0.0563853	84.0754	0.383255	102.432	125.432	0.0237299
2255	April	60	2	ctrl	woody plant	F. virosa	-0.92175	0.107602	103.423	1.62562	110.797	133.797	0.0253123
2352	April	60	2	ctrl	woody plant	F. virosa	-2.84925	0.0449694	85.4697	0.216756	108.264	131.264	0.0248331
366	Dec	60	2	ctrl	woody plant	F. virosa	0.1424	0.279312	107.037	0.956511	105.898	128.898	0.0243855
228	Dec	60	2	ctrl	woody plant	F. virosa	0.3762	0.228982	112.027	1.3589	109.017	132.017	0.0249757
397	Dec	60	2	ctrl	woody plant	C. imberbe	-0.5468	0.0436887	114.007	0.127692	118.382	141.382	0.0267473
1326	Dec	60	2	ctrl	woody plant	D. sinerea	-3.6902	0.0384669	87.4402	0.31561	116.962	139.962	0.0264786
1562	Dec	60	2	ctrl	woody plant	D. sinerea	-3.0866	0.0350614	87.9447	0.0756062	112.637	135.637	0.0256605
2338	April	60	2	ctrl	woody plant	D. sinerea	-2.6898	0.0556076	89.7878	0.101918	111.306	134.306	0.0254087
351	Dec	60	2	ctrl	woody plant	F. virosa	0.9535	0.0392386	105.411	0.308048	97.7828	120.783	0.0228503
676	Dec	60	2	ctrl	woody plant	E. rigida	0.0414	0.0783537	106.553	0.467325	106.222	129.222	0.0244468
794	Dec	60	2	ctrl	woody plant	C. imberbe	1.0018	0.414395	101.984	1.21152	93.9695	116.97	0.0221289
735	Dec	60	2	ctrl	woody plant	C. imberbe	0.3214	0.0211613	105.077	0.117343	102.505	125.505	0.0237437
730	Dec	60	2	ctrl	woody plant	E. rigida	-0.2762	0.0426931	104.594	0.0994032	106.803	129.803	0.0245568
698	Dec	60	2	ctrl	woody plant	S. birrea	0.6844	0.234749	113.344	0.635671	107.869	130.869	0.0247584
751	Dec	60	2	ctrl	woody plant	F. virosa	-0.0552	0.439483	106.224	1.54359	106.666	129.666	0.0245308
786	Dec	60	2	ctrl	woody plant	F. virosa	-0.3626	0.294011	104.104	1.01217	107.004	130.004	0.0245949
805	Dec	60	2	ctrl	woody plant	F. virosa	-0.1234	0.422797	105.747	1.31375	106.734	129.734	0.0245437
821	Dec	60	2	ctrl	woody plant	F. virosa	1.607	0.264716	119	0.940341	106.144	129.144	0.024432
525	Dec	60	2	ctrl	woody plant	C. abbreviata	0.0264	0.0105972	118.918	0.10364	118.706	141.706	0.0268087
Dummy		Standard	-	-	grass	-	-18.6018	0.634704	-3.29785	4.45593
Low		Standard	-	-	grass	-	-17.8512	0.285353	86.9675	1.29868
High		Standard	-	-	grass	-	-17.8446	0.680263	707.1	7.20302
Medium		Standard	-	-	grass	-	-17.4218	0.0720118	252.682	1.45901
401	Dec	5	5	trt	grass	Bothriochloa	-2.603	0.830237	1367.32	13.0825	1388.15	1411.15	0.0307245
679	Dec	5	5	trt	grass	Bothriochloa	-0.1818	0.177064	1163.96	2.54112	1165.41	1188.41	0.0258749
2258	April	5	9	trt	grass	Digitaria spp.	3.002	0.117002	258.669	11.4158	234.653	257.653	0.00560981
2228	April	5	9	trt	grass	Digitaria spp.	3.7426	0.0879363	160.197	2.34316	130.257	153.257	0.00333681
2155	April	5	9	trt	grass	Panicum	1.689	0.0634783	125.111	0.916016	111.599	134.599	0.00293059
2017	April	5	9	trt	grass	Panicum	3.7818	0.0953714	125.821	0.274965	95.5668	118.567	0.00258152
251	Dec	5	5	trt	grass	T. Triandra	0.9426	0.0324083	201.672	0.679123	194.131	217.131	0.00472753
205	Dec	5	5	trt	grass	T. Triandra	0.3388	0.0715381	204.612	1.15799	201.902	224.902	0.00489672
2225	April	5	9	trt	grass	Themeda	0.7706	0.0222778	465.243	3.77905	459.078	482.078	0.0104961
2158	April	5	9	trt	grass	Themeda	1.0958	0.0343613	120.308	4.46621	111.542	134.542	0.00292934
554	Dec	5	5	trt	grass	Bothriochloa	3.3875	0.0555488	814.138	6.42384	787.038	810.038	0.0176367
2244	April	5	9	trt	grass	Digitaria spp.	0.831	0.124807	651.926	230.355	645.278	668.278	0.0145502
2124	April	5	9	trt	grass	Digitaria spp.	4.62375	0.0392205	374.656	33.2776	337.666	360.666	0.00785268
2144	April	5	9	trt	grass	Panicum	1.34575	0.026663	264.188	9.52633	253.422	276.422	0.00601845
2181	April	5	9	trt	grass	Panicum	2.3142	0.0603755	181.503	5.65117	162.99	185.99	0.0040495
658	Dec	5	5	trt	grass	T. Triandra	2.5158	0.0184986	262.002	2.16096	241.875	264.875	0.00576705
371	Dec	5	5	trt	grass	T. Triandra	2.9686	0.0437756	1594.16	17.2456	1570.41	1593.41	0.0346928
2147	April	5	9	trt	grass	Themeda	3.975	0.0262488	355.381	15.4784	323.581	346.581	0.00754601
2140	April	5	9	trt	grass	Themeda	6.133	0.0434281	270.947	2.22725	221.883	244.883	0.00533177
536	Dec	5	5	trt	grass	Bothriochloa	11.315	0.0467814	599.376	3.8611	508.856	531.856	0.0115799
2264	April	5	9	trt	grass	Digitaria spp.	3.7548	0.0739912	218.672	5.7249	188.634	211.634	0.00460784
2129	April	5	9	trt	grass	Digitaria spp.	2.296	0.0424264	168.655	1.92414	150.287	173.287	0.00377293
2238	April	5	9	trt	grass	Panicum	0.319	0.0351283	252.847	0.717435	250.295	273.295	0.00595037
2313	April	5	9	trt	grass	Panicum	1.5374	0.0777965	175.152	1.24034	162.852	185.852	0.00404651
2128	April	5	9	trt	grass	Themeda	3.4832	0.391698	147.302	5.89247	119.436	142.436	0.00310122
2015	April	5	9	trt	grass	Themeda	4.2188	0.143071	140.518	0.64374	106.767	129.767	0.00282539
575	Dec	5	5	trt	grass	T. Triandra	1.833	0.0129808	107.588	1.34649	92.9236	115.924	0.00252397
638	Dec	5	5	trt	grass	T. Triandra	0.9076	0.0245418	98.744	0.482553	91.4832	114.483	0.00249261
290	Dec	5	5	trt	grass	Maroela	-0.9778	0.0137186	88.6759	0.578062	96.4983	119.498	0.0026018
384	Dec	15	7	trt	grass	Panicum	-0.99425	0.0601519	196.559	2.59273	204.513	227.513	0.00495357
2285	April	15	7	trt	grass	P. Maximum	1.4956	0.140176	134.117	0.370421	122.152	145.152	0.00316035
2008	April	15	7	trt	grass	P. Maximum	1.1104	0.0154045	231.282	1.33219	222.399	245.399	0.005343
2302	April	15	7	trt	grass	T. Triandra	3.1478	0.0336556	250.862	0.457709	225.68	248.68	0.00541442
2009	April	15	7	trt	grass	T. Triandra	2.4154	0.028369	318.465	0.952615	299.142	322.142	0.00701389
514	Dec	15	7	trt	grass	Panicum	-1.1444	0.0534069	332.314	0.156436	341.469	364.469	0.00793547
626	Dec	15	7	trt	grass	Panicum	-2.8088	0.0225765	376.369	0.287881	398.839	421.839	0.00918457
2016	April	15	7	trt	grass	P. Maximum	2.2328	0.981197	2123.03	47.4274	2105.17	2128.17	0.046336
573	Dec	15	7	trt	grass	T. Triandra	-0.823	0.174976	1956.67	14.3764	1963.25	1986.25	0.043246
2347	April	15	7	trt	grass	T. Triandra	3.9482	0.494904	579.707	5.53791	548.122	571.122	0.0124349
2300	April	15	7	trt	grass	T. Triandra	2.8522	0.0802259	284.49	5.45426	261.673	284.673	0.00619809
278	Dec	15	7	trt	grass	Panicum	0.2834	0.102031	644.189	3.54802	641.922	664.922	0.0144771
548	Dec	15	7	trt	grass	Panicum	-2.3644	0.095699	273.513	6.42111	292.428	315.428	0.00686772
2263	April	15	7	trt	grass	P. Maximum	1.7224	0.39954	119.406	1.36986	105.627	128.627	0.00280055
2007	April	15	7	trt	grass	P. Maximum	3.1088	0.55841	110.754	1.21143	85.884	108.884	0.0023707
206	Dec	15	7	trt	grass	T. Triandra	5.4724	0.15379	333.147	1.24621	289.368	312.368	0.0068011
223	Dec	15	7	trt	grass	T. Triandra	0.62	#NUM!	833.82	#NUM!	828.86	851.86	0.0185473
2220	April	15	7	trt	grass	T. Triandra	2.779	0.232761	510.959	2.17339	488.727	511.727	0.0111417
2131	April	15	7	trt	grass	T. Triandra	-7.8024	0.0770863	197.23	5.09357	259.65	282.65	0.00615405
431	Dec	15	7	trt	grass	Panicum	0.0688	0.0352023	95.9785	2.1305	95.4281	118.428	0.0025785
439	Dec	15	7	trt	grass	Panicum	-2.1976	0.0202682	83.665	0.707666	101.246	124.246	0.00270517
2289	April	30	5	trt	grass	Bothriochloa	2.9714	0.0683908	228.332	1.97063	204.561	227.561	0.00495461
2252	April	30	5	trt	grass	Bothriochloa	1.6576	0.0149766	332.091	1.96763	318.83	341.83	0.00744257
2316	April	30	5	trt	grass	Digitaria spp.	3.3796	0.0378457	261.87	1.71069	234.833	257.833	0.00561372
2019	April	30	5	trt	grass	Digitaria spp.	3.0842	0.0378708	143.875	1.76133	119.201	142.201	0.00309611
2272	April	30	5	trt	grass	T. Triandra	2.62367	0.151004	156.771	0.386929	135.782	158.782	0.00345711
2257	April	30	5	trt	grass	Bothriochloa	1.9028	0.253613	683.681	4.77882	668.459	691.459	0.0150549
2249	April	30	5	trt	grass	Bothriochloa	3.819	0.296423	192.211	5.684	161.659	184.659	0.00402052
2256	April	30	5	trt	grass	Digitaria spp.	2.8502	0.194533	405.883	2.28196	383.081	406.081	0.00884149
2274	April	30	5	trt	grass	Digitaria spp.	5.052	0.236391	693.369	275.469	652.953	675.953	0.0147173
357	Dec	30	3	trt	grass	P. Maximum	-0.6204	0.113986	297.349	25.784	302.313	325.313	0.00708293
375	Dec	30	3	trt	grass	P. Maximum	0.26675	0.0353683	191.307	7.63554	189.173	212.173	0.00461958
451	Dec	30	3	trt	grass	T. Triandra	-2.1384	0.07788	245.038	3.7421	262.145	285.145	0.00620838
2276	April	30	5	trt	grass	T. Triandra	2.427	0.0564314	338.232	0.544479	318.816	341.816	0.00744225
2230	April	30	5	trt	grass	Bothriochloa	1.936	0.249434	145.96	3.53584	130.472	153.472	0.00334151
2237	April	30	5	trt	grass	Bothriochloa	1.3052	0.0527987	122.358	1.5246	111.916	134.916	0.00293748
2291	April	30	5	trt	grass	Digitaria spp.	2.2504	0.0130499	476.257	4.19274	458.254	481.254	0.0104782
2309	April	30	5	trt	grass	Digitaria spp.	3.1692	0.039512	382.328	1.44022	356.974	379.974	0.00827306
389	Dec	30	3	trt	grass	P. Maximum	0.1372	0.0221856	230.964	2.58726	229.866	252.866	0.00550558
365	Dec	30	3	trt	grass	P. Maximum	-0.4896	0.0289707	262.505	1.13483	266.422	289.422	0.0063015
2248	April	30	5	trt	grass	P. Maximum	-0.4722	0.0476309	515.476	3.19945	519.253	542.253	0.0118063
2021	April	30	5	trt	grass	P. Maximum	0.848	0.0385487	115.304	5.05622	108.52	131.52	0.00286354
542	Dec	30	3	trt	grass	T. Triandra	-2.2198	0.12747	228.71	3.83485	246.469	269.469	0.00586706
428	Dec	30	3	trt	grass	T. Triandra	-1.841	0.0554677	345.668	3.04933	360.396	383.396	0.00834757
2293	April	30	5	trt	grass	T. Triandra	1.0452	0.0372518	423.662	1.14191	415.301	438.301	0.00954299
2303	April	30	5	trt	grass	T. Triandra	2.6362	0.0560196	782.632	4.73513	761.543	784.543	0.0170816
393	Dec	30	3	trt	grass	P. Maximum	-5.7205	0.0397702	92.9468	7.43244	138.711	161.711	0.00352088
612	Dec	30	3	trt	grass	P. Maximum	-2.6856	0.0179944	90.1544	0.989486	111.639	134.639	0.00293146
374	Dec	30	3	trt	grass	T. Triandra	-0.1948	0.0339956	100.832	0.334058	102.39	125.39	0.00273009
396	Dec	45	11	trt	grass	Panicum	1.2322	0.020511	117.259	0.190033	107.402	130.402	0.00283919
599	Dec	45	11	trt	grass	Panicum	3.2864	0.0497624	106.001	0.0332821	79.7099	102.71	0.00223627
2307	April	45	3	trt	grass	P. Maximum	2.146	0.0654332	968.589	12.6758	951.421	974.421	0.0212158
2280	April	45	3	trt	grass	P. Maximum	0.29475	0.0395843	194.169	5.73562	191.811	214.811	0.00467702
515	Dec	45	11	trt	grass	T. Triandra	0.6462	0.0475784	495.279	3.00777	490.109	513.109	0.0111718
283	Dec	45	11	trt	grass	T. Triandra	2.425	0.0506261	111.028	4.8203	91.6282	114.628	0.00249576
2275	April	45	3	trt	grass	T. Triandra	0.5555	0.0731688	1680.55	219.747	1676.1	1699.1	0.036994
2306	April	45	3	trt	grass	T. Triandra	1.0868	0.0658688	613.298	36.6639	604.604	627.604	0.0136646
204	Dec	45	11	trt	grass	Panicum	4.24225	0.0638299	238.526	13.1645	204.588	227.588	0.0049552
2287	April	45	3	trt	grass	P. Maximum	0.5022	0.0546964	1321.67	12.4881	1317.65	1340.65	0.0291896
2273	April	45	3	trt	grass	P. Maximum	0.2992	0.0308982	753.429	10.6742	751.036	774.036	0.0168528
265	Dec	45	11	trt	grass	T. Triandra	-1.705	0.0247992	137.183	9.74958	150.823	173.823	0.0037846
324	Dec	45	11	trt	grass	T. Triandra	-1.2886	0.0340485	164.234	1.19367	174.543	197.543	0.00430105
2279	April	45	3	trt	grass	T. Triandra	-0.5868	0.0485459	791.189	7.60023	795.884	818.884	0.0178293
398	Dec	45	11	trt	grass	Panicum	2.1412	0.0136821	133.969	8.20396	116.84	139.84	0.00304468
2290	April	45	3	trt	grass	P. Maximum	1.6574	0.0219043	205.53	0.3993	192.27	215.27	0.00468702
2299	April	45	3	trt	grass	P. Maximum	2.06	0.0565037	376.474	1.72915	359.994	382.994	0.00833881
677	Dec	45	11	trt	grass	T. Triandra	0.6925	0.0230145	128.261	2.53208	122.721	145.721	0.00317274
295	Dec	45	11	trt	grass	T. triandra	-1.481	0.0982471	334.262	2.44869	346.11	369.11	0.00803651
2282	April	45	3	trt	grass	T. triandra	4.10825	0.0866886	362.776	2.37756	329.91	352.91	0.00768381
568	Dec	45	11	trt	grass	Panicum	0.3796	0.0472049	103.792	0.55025	100.755	123.755	0.00269448
294	Dec	60	1	trt	grass	Bothriochloa sp. 1	7.6548	0.0725514	125.797	0.521122	64.5586	87.5586	0.00190639
2012	April	60	1	trt	grass	P. maximum	-1.26875	0.0425	163.92	0.672278	174.07	197.07	0.00429074
2126	April	60	1	trt	grass	P. maximum	-6.1262	0.0178941	156.96	0.655917	205.97	228.97	0.00498529
255	Dec	60	1	trt	grass	T. triandra	2.096	0.0471169	107.273	0.73456	90.5051	113.505	0.00247131
257	Dec	60	1	trt	grass	T. triandra	1.049	0.0474763	105.776	0.295777	97.3844	120.384	0.00262109
2190	April	60	1	trt	grass	T. triandra	-1.98933	0.355078	556.68	3.75501	572.595	595.595	0.0129677
2175	April	60	1	trt	grass	T. triandra	-2.05	#NUM!	412.486	#NUM!	428.886	451.886	0.00983878
220	Dec	60	1	trt	grass	Bothriochloa sp. 1	6.49025	0.240259	177.608	6.33774	125.686	148.686	0.0032373
297	Dec	60	1	trt	grass	P. maximum	-2.2954	0.0247649	146.75	3.67872	165.113	188.113	0.00409572
354	Dec	60	1	trt	grass	P. maximum	-0.1545	0.090989	128.579	1.80335	129.815	152.815	0.0033272
2195	April	60	1	trt	grass	P. maximum	-5.10233	0.0525008	437.106	9.63867	477.925	500.925	0.0109065
2218	April	60	1	trt	grass	P. maximum	-4.867	0.0330606	456.153	0.491514	495.089	518.089	0.0112802
289	Dec	60	1	trt	grass	T. triandra	1.02633	0.219509	127.953	0.803795	119.743	142.743	0.0031079
262	Dec	60	1	trt	grass	T. triandra	1.10275	0.0359108	116.389	1.51155	107.567	130.567	0.0028428
2208	April	60	1	trt	grass	T. triandra	-1.6354	0.0265669	320.39	1.71647	333.473	356.473	0.00776138
2227	April	60	1	trt	grass	T. triandra	0.1952	0.0735303	335.878	1.06743	334.316	357.316	0.00777974
344	Dec	60	1	trt	grass	T. triandra	-1.1845	0.114066	113.775	3.57966	123.251	146.251	0.00318429
217	Dec	60	1	trt	grass	Bothriochloa sp. 1	3.7896	0.0905472	120.312	3.06992	89.9957	112.996	0.00246022
350	Dec	60	1	trt	grass	P. maximum	0.1228	0.0650477	97.9296	0.977201	96.9472	119.947	0.00261157
381	Dec	60	1	trt	grass	P. maximum	-2.67975	0.733814	94.1082	1.7167	115.546	138.546	0.00301652
2234	April	60	1	trt	grass	P. maximum	-5.9488	0.0317128	174.904	1.41959	222.495	245.495	0.00534509
266	Dec	60	1	trt	grass	T. triandra	0.3414	0.061113	108.49	1.4062	105.759	128.759	0.00280344
418	Dec	60	1	trt	grass	T. triandra	2.77625	0.10754	110.86	0.971256	88.6497	111.65	0.00243092
2232	April	60	1	trt	grass	T. triandra	1.2694	0.0693743	277.435	2.28875	267.28	290.28	0.00632018
287	Dec	60	1	trt	grass	P. maximum	-0.49	0.280834	95.0035	1.74862	98.9235	121.923	0.0026546
239	Dec	60	1	trt	grass	P. maximum	-0.405	0.107023	95.6213	1.9621	98.8613	121.861	0.00265325
234	Dec	60	1	trt	grass	T. triandra	1.444	0.133778	100.376	1.88937	88.8241	111.824	0.00243471
					grass
346	Dec	60	2	ctrl	grass	Sjambok Pod	-1.3314	0.0359068	117.238	3.05383	127.889	150.889	0.00456479
569	Dec	5	6	ctrl	grass	Panicum	0.517333	0.565555	1228.61	89.4087	1224.47	1247.47	0.0377392
244	Dec	5	6	ctrl	grass	Panicum	-0.231	0.0494267	1255.71	6.35041	1257.56	1280.56	0.0387403
2166	April	5	10	ctrl	grass	Panicum	0.714	0.142429	188.789	20.9077	183.077	206.077	0.00623439
2022	April	5	10	ctrl	grass	T. triandra	0.9154	0.083829	297.51	5.73885	290.187	313.187	0.00947473
2296	April	5	10	ctrl	grass	T. triandra	-0.07725	0.251187	270.672	7.11888	271.29	294.29	0.00890305
512	Dec	5	10	ctrl	grass	Panicum	0.22425	0.146165	452.603	6.05371	450.809	473.809	0.014334
614	Dec	5	6	ctrl	grass	Panicum	-0.092	0.191914	645.597	7.87044	646.333	669.333	0.0202491
2286	April	5	10	ctrl	grass	T. triandra	0.609	0.191113	135.515	4.0884	130.643	153.643	0.0046481
2123	April	5	10	ctrl	grass	T. triandra	1.227	0.548747	148.242	4.86775	138.426	161.426	0.00488356
572	Dec	5	6	ctrl	grass	Panicum	-0.29425	0.545904	485.317	17.0478	487.671	510.671	0.0154491
319	Dec	5	6	ctrl	grass	Panicum	-2.1568	0.169867	711.012	4.90011	728.267	751.267	0.0227278
2134	April	5	10	ctrl	grass	Panicum	-1.1522	0.157304	113.606	3.24858	122.823	145.823	0.00441154
2156	April	5	10	ctrl	grass	Panicum	-1.215	0.106431	136.22	4.13758	145.94	168.94	0.00511087
2355	April	5	10	ctrl	grass	T. triandra	0.0302	0.161767	122.316	1.41015	122.074	145.074	0.00438888
556	Dec	5	6	ctrl	grass	Panicum	-2.2504	0.0936125	518.226	7.08872	536.23	559.23	0.0169182
230	Dec	5	6	ctrl	grass	Panicum	-1.13425	0.248327	420.607	6.88729	429.681	452.681	0.0136948
487	Dec	5	6	ctrl	grass	T. triandra	0.8388	0.577067	883.031	30.6919	876.321	899.321	0.0272068
2189	April	15	8	ctrl	grass	Bothriochloa	-2.4426	0.101392	127.244	0.568188	146.785	169.785	0.00513644
2247	April	15	8	ctrl	grass	Bothriochloa	-1.1504	0.477177	111.172	4.55395	120.376	143.376	0.00433749
2251	April	15	8	ctrl	grass	Digitaria spp.	-3.47733	0.192074	195.592	2.31645	223.411	246.411	0.00745458
2212	April	15	8	ctrl	grass	Digitaria spp.	-0.0888	0.158812	215.602	1.20463	216.312	239.312	0.00723983
238	Dec	15	8	ctrl	grass	Panicum	-2.41333	0.0465009	580.524	53.5	599.831	622.831	0.0188423
415	Dec	15	8	ctrl	grass	Panicum	0.7108	0.0254008	344.3	21.3012	338.614	361.614	0.0109398
2310	April	15	8	ctrl	grass	T. triandra	-2.8454	0.18669	159.311	10.3203	182.074	205.074	0.00620403
2260	April	15	8	ctrl	grass	T. triandra	0.073	0.253251	145.155	5.06627	144.571	167.571	0.00506947
2261	April	15	8	ctrl	grass	Bothriochloa	0.094	0.402537	139.026	5.06493	138.274	161.274	0.00487896
2288	April	15	8	ctrl	grass	Bothriochloa	-1.9015	0.177579	107.577	3.80333	122.789	145.789	0.00441051
2142	April	15	8	ctrl	grass	Digitaria spp.	0.238333	0.13903	144.196	2.14896	142.289	165.289	0.00500043
2130	April	15	8	ctrl	grass	Digitaria spp.	0.7008	0.0733396	155.582	0.327361	149.975	172.975	0.00523296
448	Dec	15	8	ctrl	grass	Panicum	0.1036	0.213948	203.991	2.9767	203.163	226.163	0.00684202
639	Dec	15	8	ctrl	grass	Panicum	0.1214	0.196242	463.207	4.83976	462.236	485.236	0.0146797
2271	April	15	8	ctrl	grass	T. triandra	-0.6054	0.155929	507.755	7.52382	512.599	535.599	0.0162033
2221	April	15	8	ctrl	grass	T. triandra	-0.4502	0.236453	329.194	4.25006	332.796	355.796	0.0107638
2301	April	15	8	ctrl	grass	Bothriochloa	0.89	0.180415	109.643	1.45829	102.523	125.523	0.00379742
2215	April	15	8	ctrl	grass	Bothriochloa	-1.6756	0.192475	107.897	4.44873	121.302	144.302	0.00436552
2245	April	15	8	ctrl	grass	Digitaria spp.	-0.1078	0.126808	248.748	2.49395	249.611	272.611	0.00824719
2246	April	15	8	ctrl	grass	Digitaria spp.	-0.9808	0.140779	147.007	1.55758	154.854	177.854	0.00538054
298	Dec	15	8	ctrl	grass	Panicum	0.1136	0.292103	542.936	6.14798	542.027	565.027	0.0170936
2165	April	15	8	ctrl	grass	T. triandra	-0.1674	0.270498	602.711	8.73308	604.05	627.05	0.0189699
308	Dec	15	8	ctrl	grass	Panicum	0.8552	0.607423	108.447	2.59378	101.605	124.605	0.00376964
379	Dec	15	8	ctrl	grass	Panicum	3.09925	0.259922	122.929	2.50968	98.1347	121.135	0.00366464
547	Dec	30	4	ctrl	grass	P. maximum	-0.782667	0.299757	96.9244	2.63299	103.186	126.186	0.00381745
615	Dec	30	4	ctrl	grass	P. maximum	-2.1768	0.136285	131.725	0.741812	149.139	172.139	0.00520767
2014	April	30	6	ctrl	grass	P. maximum	-1.5974	0.106585	151.102	2.07276	163.881	186.881	0.00565365
2308	April	30	6	ctrl	grass	P. maximum	-0.9585	0.217724	175.321	2.71254	182.989	205.989	0.00623171
552	Dec	30	4	ctrl	grass	Bothriochloa sp. 1	2.1686	0.244319	265.381	3.87209	248.032	271.032	0.00819943
349	Dec	30	4	ctrl	grass	P. maximum	-1.485	0.257933	233.736	3.77083	245.616	268.616	0.00812635
2254	April	30	6	ctrl	grass	P. maximum	1.0448	0.192085	128.823	4.83233	120.464	143.464	0.00434017
518	Dec	30	4	ctrl	grass	P. maximum	6.845	0.2147	188.298	1.13466	133.538	156.538	0.0047357
2346	April	30	6	ctrl	grass	P. maximum	-1.14375	0.256438	406.471	4.96873	415.621	438.621	0.0132694
2269	April	30	6	ctrl	grass	P. maximum	-1.3754	0.159177	130.831	3.19172	141.834	164.834	0.00498668
314	Dec	30	4	ctrl	grass	Bothriochloa sp. 1	-0.3975	0.17528	97.6719	3.2819	100.852	123.852	0.00374685
558	Dec	30	4	ctrl	grass	P. maximum	-1.5628	0.957382	121.739	2.33141	134.241	157.241	0.00475697
508	Dec	30	4	ctrl	grass	P. maximum	-1.3054	0.174918	141.531	0.284804	151.974	174.974	0.00529342
412	Dec	45	12	ctrl	grass	Panicum	-0.0412	0.151396	114.415	0.38435	114.744	137.744	0.00416713
386	Dec	45	12	ctrl	grass	Panicum	-2.5428	0.283406	107.409	0.885116	127.751	150.751	0.00456063
2267	April	45	4	ctrl	grass	T. triandra	2.2204	0.201073	316.525	1.48456	298.762	321.762	0.00973416
2292	April	45	4	ctrl	grass	T. triandra	1.2556	0.0504262	198.008	1.15653	187.964	210.964	0.00638221
361	Dec	45	12	ctrl	grass	Bothriochloa	2.1195	0.364271	131.373	0.730081	114.417	137.417	0.00415724
402	Dec	45	12	ctrl	grass	Bothriochloa	0.86025	0.042867	131.482	0.255813	124.6	147.6	0.00446528
407	Dec	45	12	ctrl	grass	Panicum	-1.2365	0.246499	113.28	0.823285	123.172	146.172	0.00442208
2298	April	45	4	ctrl	grass	T. triandra	0.8022	0.374147	4555.03	20.2101	4548.62	4571.62	0.138303
2297	April	45	4	ctrl	grass	T. triandra	0.4994	0.0567036	1813.99	15.4904	1809.99	1832.99	0.0554529
630	Dec	45	12	ctrl	grass	Bothriochloa	0.7236	0.220593	343.36	8.88126	337.571	360.571	0.0109082
529	Dec	45	12	ctrl	grass	Bothriochloa	1.2186	0.182842	221.896	2.16591	212.147	235.147	0.00711381
576	Dec	45	12	ctrl	grass	Panicum	-1.2794	0.393411	200.872	6.65198	211.107	234.107	0.00708236
2284	April	45	4	ctrl	grass	P. maximum	-0.5298	0.134377	299.955	3.13917	304.193	327.193	0.00989847
2294	April	45	4	ctrl	grass	P. maximum	-0.7216	0.0400412	130.147	2.27025	135.919	158.919	0.00480773
2278	April	45	4	ctrl	grass	T. triandra	1.6798	0.041288	255.719	1.4535	242.281	265.281	0.00802545
2295	April	45	4	ctrl	grass	T. triandra	0.6002	0.0321123	457.875	2.40588	453.074	476.074	0.0144025
629	Dec	45	12	ctrl	grass	Panicum	-1.6732	0.6255	121.426	3.31294	134.811	157.811	0.00477421
301	Dec	60	2	ctrl	grass	Bothriochloa	0.284	0.0607413	120.309	1.04864	118.037	141.037	0.00426673
208	Dec	60	2	ctrl	grass	P. maximum	-4.686	0.179169	104.587	2.22703	142.075	165.075	0.00499395
378	Dec	60	2	ctrl	grass	P. maximum	-2.4688	0.0420916	124.244	0.505911	143.994	166.994	0.00505201
2149	April	60	2	ctrl	grass	P. maximum	-5.2038	0.105478	580.783	4.39544	622.414	645.414	0.0195255
2191	April	60	2	ctrl	grass	P. maximum	-3.1604	0.176902	760.074	2.68199	785.357	808.357	0.0244549
269	Dec	60	2	ctrl	grass	T. triandra	1.373	0.196441	124.041	4.54377	113.057	136.057	0.00411608
382	Dec	60	2	ctrl	grass	T. triandra	3.4648	0.0665335	128.161	1.21899	100.443	123.443	0.00373447
286	Dec	60	2	ctrl	grass	Bothriochloa	-5.7074	0.0373269	86.9311	0.421568	132.59	155.59	0.00470702
383	Dec	60	2	ctrl	grass	P. maximum	-2.2768	0.0860796	109.053	0.480801	127.268	150.268	0.004546
559	Dec	60	2	ctrl	grass	P. maximum	-1.171	0.187345	110.144	0.482808	119.512	142.512	0.00431135
2177	April	60	2	ctrl	grass	P. maximum	-0.3414	0.238099	380.883	18.108	383.614	406.614	0.0123011
2182	April	60	2	ctrl	grass	P. maximum	-5.4428	0.0418294	243.012	7.24182	286.554	309.554	0.00936484
2137	April	60	2	ctrl	grass	T. triandra	1.4054	0.0441735	241.602	3.65887	230.359	253.359	0.00766478
270	Dec	60	2	ctrl	grass	Bothriochloa	1.6396	0.195117	150.299	5.29037	137.182	160.182	0.00484594
276	Dec	60	2	ctrl	grass	P. maximum	-1.6314	0.10776	124.335	2.6705	137.386	160.386	0.00485211
438	Dec	60	2	ctrl	grass	P. maximum	-0.0444	0.298694	129.932	1.09273	130.288	153.288	0.00463736
2139	April	60	2	ctrl	grass	P. maximum	-1.6014	0.0623442	194.089	0.764048	206.9	229.9	0.00695509
123	Dec	60	2	ctrl	grass	T. triandra	-0.8116	0.0170529	116.202	1.67573	122.695	145.695	0.00440766
273	Dec	60	2	ctrl	grass	T. triandra	1.6678	0.166389	131.73	0.687714	118.388	141.388	0.00427735
2188	April	60	2	ctrl	grass	T. triandra	-1.6074	0.103195	135.398	3.73175	148.257	171.257	0.00518097
2202	April	60	2	ctrl	grass	T. triandra	1.2936	0.266541	123.805	1.37483	113.456	136.456	0.00412817
268	Dec	60	2	ctrl	grass	P. maximum	0.5516	0.0184878	110.356	1.06288	105.944	128.944	0.00390088
261	Dec	60	2	ctrl	grass	P. maximum	-1.6038	0.0245499	102.845	0.582386	115.675	138.675	0.00419528
250	Dec	60	2	ctrl	grass	T. triandra	-0.3912	0.0371645	102.879	0.135811	106.008	129.008	0.00390284
309	Dec	60	2	ctrl	grass	T. triandra	-1.9592	0.0170206	108.456	0.108181	124.129	147.129	0.00445106
